# Supplementary material for: Elucidating the Prognostic and Therapeutic Implications of Insulin Resistance Genes in Breast Cancer: A Machine Learning-Powered Analysis
Source: Biology (Basel). 2025 May 13;14(5):539. doi: 10.3390/biology14050539 (PMC12109394; doi:10.3390/biology14050539)
Supplement: Supplementary file 1 [file biology-14-00539-s001.zip]

Archive with 6 entries (6 files):
- Supplementary Figure S1.tif
- Supplementary Figure S2.tif
- Supplementary Figure S3.tif
- Supplementary Figure S4.tif
- Supplementary Figure S5.tif
- Supplementary Table S1.xlsx
