# Supplementary material for: Elucidating the Prognostic and Therapeutic Implications of Insulin Resistance Genes in Breast Cancer: A Machine Learning-Powered Analysis
Source: Biology (Basel). 2025 May 13;14(5):539. doi: 10.3390/biology14050539 (PMC12109394; doi:10.3390/biology14050539)
Supplement: Supplementary file 1 [file biology-14-00539-s001.zip › Supplementary Table S1.xlsx]

## Sheet: IRGs
Gene Symbol	Description	Category	Uniprot ID	Gifts	GC Id	Relevance score	GeneCards Link
INSR	Insulin Receptor	Protein Coding	P06213	61	GC19M007112	228.025	https://www.genecards.org/cgi-bin/carddisp.pl?gene=INSR
INS	Insulin	Protein Coding	P01308	54	GC11M002159	207.677	https://www.genecards.org/cgi-bin/carddisp.pl?gene=INS
IGF1R	Insulin Like Growth Factor 1 Receptor	Protein Coding	P08069	61	GC15P098648	187.386	https://www.genecards.org/cgi-bin/carddisp.pl?gene=IGF1R
IGF1	Insulin Like Growth Factor 1	Protein Coding	P05019	55	GC12M102395	179.275	https://www.genecards.org/cgi-bin/carddisp.pl?gene=IGF1
IRS1	Insulin Receptor Substrate 1	Protein Coding	P35568	54	GC02M226731	131.991	https://www.genecards.org/cgi-bin/carddisp.pl?gene=IRS1
ABCC8	ATP Binding Cassette Subfamily C Member 8	Protein Coding	Q09428	53	GC11M017392	129.805	https://www.genecards.org/cgi-bin/carddisp.pl?gene=ABCC8
WFS1	Wolframin ER Transmembrane Glycoprotein	Protein Coding	O76024	52	GC04P006269	123.829	https://www.genecards.org/cgi-bin/carddisp.pl?gene=WFS1
AKT2	AKT Serine/Threonine Kinase 2	Protein Coding	P31751	61	GC19M040230	114.096	https://www.genecards.org/cgi-bin/carddisp.pl?gene=AKT2
HNF1A	HNF1 Homeobox A	Protein Coding	P20823	53	GC12P120978	111.524	https://www.genecards.org/cgi-bin/carddisp.pl?gene=HNF1A
GCK	Glucokinase	Protein Coding	P35557	56	GC07M044807	106.383	https://www.genecards.org/cgi-bin/carddisp.pl?gene=GCK
KCNJ11	Potassium Inwardly Rectifying Channel Subfamily J Member 11	Protein Coding	Q14654	53	GC11M017780	103.179	https://www.genecards.org/cgi-bin/carddisp.pl?gene=KCNJ11
HNF4A	Hepatocyte Nuclear Factor 4 Alpha	Protein Coding	P41235	56	GC20P044355	94.9691	https://www.genecards.org/cgi-bin/carddisp.pl?gene=HNF4A
IRS2	Insulin Receptor Substrate 2	Protein Coding	Q9Y4H2	51	GC13M109752	93.8198	https://www.genecards.org/cgi-bin/carddisp.pl?gene=IRS2
PDX1	Pancreatic And Duodenal Homeobox 1	Protein Coding	P52945	53	GC13P027921	93.053	https://www.genecards.org/cgi-bin/carddisp.pl?gene=PDX1
PPARG	Peroxisome Proliferator Activated Receptor Gamma	Protein Coding	P37231	60	GC03P012287	92.1312	https://www.genecards.org/cgi-bin/carddisp.pl?gene=PPARG
ENPP1	Ectonucleotide Pyrophosphatase/Phosphodiesterase 1	Protein Coding	P22413	56	GC06P131808	89.6251	https://www.genecards.org/cgi-bin/carddisp.pl?gene=ENPP1
IGF2	Insulin Like Growth Factor 2	Protein Coding	P01344	56	GC11M008042	87.1736	https://www.genecards.org/cgi-bin/carddisp.pl?gene=IGF2
SLC2A4	Solute Carrier Family 2 Member 4	Protein Coding	P14672	53	GC17P012995	83.0887	https://www.genecards.org/cgi-bin/carddisp.pl?gene=SLC2A4
IGFBP3	Insulin Like Growth Factor Binding Protein 3	Protein Coding	P17936	53	GC07M045912	80.8455	https://www.genecards.org/cgi-bin/carddisp.pl?gene=IGFBP3
IL6	Interleukin 6	Protein Coding	P05231	58	GC07P022725	79.7467	https://www.genecards.org/cgi-bin/carddisp.pl?gene=IL6
PAX4	Paired Box 4	Protein Coding	O43316	48	GC07M127610	78.8755	https://www.genecards.org/cgi-bin/carddisp.pl?gene=PAX4
NEUROD1	Neuronal Differentiation 1	Protein Coding	Q13562	50	GC02M181673	78.8621	https://www.genecards.org/cgi-bin/carddisp.pl?gene=NEUROD1
HNF1B	HNF1 Homeobox B	Protein Coding	P35680	50	GC17M037686	75.6607	https://www.genecards.org/cgi-bin/carddisp.pl?gene=HNF1B
SLC2A2	Solute Carrier Family 2 Member 2	Protein Coding	P11168	56	GC03M170996	72.9651	https://www.genecards.org/cgi-bin/carddisp.pl?gene=SLC2A2
IGFBP1	Insulin Like Growth Factor Binding Protein 1	Protein Coding	P08833	50	GC07P048599	70.3303	https://www.genecards.org/cgi-bin/carddisp.pl?gene=IGFBP1
THRB	Thyroid Hormone Receptor Beta	Protein Coding	P10828	56	GC03M024117	69.7055	https://www.genecards.org/cgi-bin/carddisp.pl?gene=THRB
RETN	Resistin	Protein Coding	Q9HD89	49	GC19P007669	66.4467	https://www.genecards.org/cgi-bin/carddisp.pl?gene=RETN
SLC30A8	Solute Carrier Family 30 Member 8	Protein Coding	Q8IWU4	48	GC08P116950	65.4716	https://www.genecards.org/cgi-bin/carddisp.pl?gene=SLC30A8
IGF2BP2	Insulin Like Growth Factor 2 MRNA Binding Protein 2	Protein Coding	Q9Y6M1	51	GC03M185643	64.1868	https://www.genecards.org/cgi-bin/carddisp.pl?gene=IGF2BP2
TCF7L2	Transcription Factor 7 Like 2	Protein Coding	Q9NQB0	53	GC10P112950	62.9826	https://www.genecards.org/cgi-bin/carddisp.pl?gene=TCF7L2
LEP	Leptin	Protein Coding	P41159	53	GC07P128241	62.4609	https://www.genecards.org/cgi-bin/carddisp.pl?gene=LEP
PTPN1	Protein Tyrosine Phosphatase Non-Receptor Type 1	Protein Coding	P18031	57	GC20P050510	61.5701	https://www.genecards.org/cgi-bin/carddisp.pl?gene=PTPN1
ADIPOQ	Adiponectin, C1Q And Collagen Domain Containing	Protein Coding	Q15848	52	GC03P186842	61.0734	https://www.genecards.org/cgi-bin/carddisp.pl?gene=ADIPOQ
TNF	Tumor Necrosis Factor	Protein Coding	P01375	58	GC06P104098	58.37	https://www.genecards.org/cgi-bin/carddisp.pl?gene=TNF
IGFBP2	Insulin Like Growth Factor Binding Protein 2	Protein Coding	P18065	50	GC02P216632	57.4324	https://www.genecards.org/cgi-bin/carddisp.pl?gene=IGFBP2
F5	Coagulation Factor V	Protein Coding	P12259	54	GC01M169511	57.4277	https://www.genecards.org/cgi-bin/carddisp.pl?gene=F5
PIK3R1	Phosphoinositide-3-Kinase Regulatory Subunit 1	Protein Coding	P27986	58	GC05P068215	57.2737	https://www.genecards.org/cgi-bin/carddisp.pl?gene=PIK3R1
PPP1R3A	Protein Phosphatase 1 Regulatory Subunit 3A	Protein Coding	Q16821	49	GC07M113876	56.9632	https://www.genecards.org/cgi-bin/carddisp.pl?gene=PPP1R3A
NR3C1	Nuclear Receptor Subfamily 3 Group C Member 1	Protein Coding	P04150	56	GC05M143277	55.5996	https://www.genecards.org/cgi-bin/carddisp.pl?gene=NR3C1
AKT1	AKT Serine/Threonine Kinase 1	Protein Coding	P31749	60	GC14M104769	54.3228	https://www.genecards.org/cgi-bin/carddisp.pl?gene=AKT1
MTNR1B	Melatonin Receptor 1B	Protein Coding	P49286	51	GC11P092969	54.1469	https://www.genecards.org/cgi-bin/carddisp.pl?gene=MTNR1B
ABCB1	ATP Binding Cassette Subfamily B Member 1	Protein Coding	P08183	58	GC07M087504	53.1603	https://www.genecards.org/cgi-bin/carddisp.pl?gene=ABCB1
RBPJ	Recombination Signal Binding Protein For Immunoglobulin Kappa J Region	Protein Coding	Q06330	54	GC04P026105	52.7504	https://www.genecards.org/cgi-bin/carddisp.pl?gene=RBPJ
TBC1D4	TBC1 Domain Family Member 4	Protein Coding	O60343	49	GC13M075284	52.4652	https://www.genecards.org/cgi-bin/carddisp.pl?gene=TBC1D4
AR	Androgen Receptor	Protein Coding	P10275	58	GC0XP067544	52.2998	https://www.genecards.org/cgi-bin/carddisp.pl?gene=AR
LIPC	Lipase C, Hepatic Type	Protein Coding	P11150	52	GC15P058410	52.2325	https://www.genecards.org/cgi-bin/carddisp.pl?gene=LIPC
INS-IGF2	INS-IGF2 Readthrough	Protein Coding	F8WCM5	32	GC11M008044	52.1745	https://www.genecards.org/cgi-bin/carddisp.pl?gene=INS-IGF2
LMNA	Lamin A/C	Protein Coding	P02545	57	GC01P156082	50.9083	https://www.genecards.org/cgi-bin/carddisp.pl?gene=LMNA
IDE	Insulin Degrading Enzyme	Protein Coding	P14735	55	GC10M092451	50.5766	https://www.genecards.org/cgi-bin/carddisp.pl?gene=IDE
FOXP3	Forkhead Box P3	Protein Coding	Q9BZS1	54	GC0XM049250	49.5568	https://www.genecards.org/cgi-bin/carddisp.pl?gene=FOXP3
CDKAL1	CDK5 Regulatory Subunit Associated Protein 1 Like 1	Protein Coding	Q5VV42	46	GC06P020534	49.109	https://www.genecards.org/cgi-bin/carddisp.pl?gene=CDKAL1
RBPJL	Recombination Signal Binding Protein For Immunoglobulin Kappa J Region Like	Protein Coding	Q9UBG7	44	GC20P045306	47.9134	https://www.genecards.org/cgi-bin/carddisp.pl?gene=RBPJL
IGFBP4	Insulin Like Growth Factor Binding Protein 4	Protein Coding	P22692	50	GC17P040443	46.7938	https://www.genecards.org/cgi-bin/carddisp.pl?gene=IGFBP4
ESR1	Estrogen Receptor 1	Protein Coding	P03372	61	GC06P151656	46.6761	https://www.genecards.org/cgi-bin/carddisp.pl?gene=ESR1
LOC126862549	BRD4-Independent Group 4 Enhancer GRCh37_chr17:36093401-36094600	Functional Element		4	GC17P080691	45.7316	https://www.genecards.org/cgi-bin/carddisp.pl?gene=LOC126862549
GHR	Growth Hormone Receptor	Protein Coding	P10912	53	GC05P042429	45.2817	https://www.genecards.org/cgi-bin/carddisp.pl?gene=GHR
GH1	Growth Hormone 1	Protein Coding	P01241	50	GC17M063917	44.3059	https://www.genecards.org/cgi-bin/carddisp.pl?gene=GH1
IGFBP5	Insulin Like Growth Factor Binding Protein 5	Protein Coding	P24593	49	GC02M216672	43.5365	https://www.genecards.org/cgi-bin/carddisp.pl?gene=IGFBP5
IGF2R	Insulin Like Growth Factor 2 Receptor	Protein Coding	P11717	53	GC06P159969	43.4893	https://www.genecards.org/cgi-bin/carddisp.pl?gene=IGF2R
HMGA1	High Mobility Group AT-Hook 1	Protein Coding	P17096	53	GC06P104203	43.4493	https://www.genecards.org/cgi-bin/carddisp.pl?gene=HMGA1
BSCL2	BSCL2 Lipid Droplet Biogenesis Associated, Seipin	Protein Coding	Q96G97	50	GC11M109101	42.9202	https://www.genecards.org/cgi-bin/carddisp.pl?gene=BSCL2
IGFALS	Insulin Like Growth Factor Binding Protein Acid Labile Subunit	Protein Coding	P35858	50	GC16M001790	42.2608	https://www.genecards.org/cgi-bin/carddisp.pl?gene=IGFALS
WRN	WRN RecQ Like Helicase	Protein Coding	Q14191	53	GC08P031033	42.0676	https://www.genecards.org/cgi-bin/carddisp.pl?gene=WRN
VDR	Vitamin D Receptor	Protein Coding	P11473	57	GC12M047841	42.0667	https://www.genecards.org/cgi-bin/carddisp.pl?gene=VDR
TP53	Tumor Protein P53	Protein Coding	P04637	60	GC17M007661	41.2618	https://www.genecards.org/cgi-bin/carddisp.pl?gene=TP53
SOCS1	Suppressor Of Cytokine Signaling 1	Protein Coding	O15524	52	GC16M013141	40.3488	https://www.genecards.org/cgi-bin/carddisp.pl?gene=SOCS1
MAPK8IP1	Mitogen-Activated Protein Kinase 8 Interacting Protein 1	Protein Coding	Q9UQF2	51	GC11P046828	40.2006	https://www.genecards.org/cgi-bin/carddisp.pl?gene=MAPK8IP1
EGFR	Epidermal Growth Factor Receptor	Protein Coding	P00533	62	GC07P055019	39.827	https://www.genecards.org/cgi-bin/carddisp.pl?gene=EGFR
PRKAR1A	Protein Kinase CAMP-Dependent Type I Regulatory Subunit Alpha	Protein Coding	P10644	58	GC17P079119	39.2618	https://www.genecards.org/cgi-bin/carddisp.pl?gene=PRKAR1A
LOC126859963	BRD4-Independent Group 4 Enhancer GRCh37_chr7:22766269-22767468	Functional Element		4	GC07P022726	39.1226	https://www.genecards.org/cgi-bin/carddisp.pl?gene=LOC126859963
IGFBP7	Insulin Like Growth Factor Binding Protein 7	Protein Coding	Q16270	53	GC04M057030	39.0517	https://www.genecards.org/cgi-bin/carddisp.pl?gene=IGFBP7
GCG	Glucagon	Protein Coding	P01275	48	GC02M162142	38.775	https://www.genecards.org/cgi-bin/carddisp.pl?gene=GCG
PIK3CA	Phosphatidylinositol-4,5-Bisphosphate 3-Kinase Catalytic Subunit Alpha	Protein Coding	P42336	59	GC03P179148	38.336	https://www.genecards.org/cgi-bin/carddisp.pl?gene=PIK3CA
CAV1	Caveolin 1	Protein Coding	Q03135	55	GC07P116524	38.2207	https://www.genecards.org/cgi-bin/carddisp.pl?gene=CAV1
ABCC1	ATP Binding Cassette Subfamily C Member 1	Protein Coding	P33527	55	GC16P015949	37.8783	https://www.genecards.org/cgi-bin/carddisp.pl?gene=ABCC1
STAT3	Signal Transducer And Activator Of Transcription 3	Protein Coding	P40763	61	GC17M042313	37.5075	https://www.genecards.org/cgi-bin/carddisp.pl?gene=STAT3
LIPE	Lipase E, Hormone Sensitive Type	Protein Coding	Q05469	54	GC19M042401	37.2589	https://www.genecards.org/cgi-bin/carddisp.pl?gene=LIPE
AGPAT2	1-Acylglycerol-3-Phosphate O-Acyltransferase 2	Protein Coding	O15120	52	GC09M136673	36.7684	https://www.genecards.org/cgi-bin/carddisp.pl?gene=AGPAT2
PTEN	Phosphatase And Tensin Homolog	Protein Coding	P60484	58	GC10P098516	36.4963	https://www.genecards.org/cgi-bin/carddisp.pl?gene=PTEN
PLIN1	Perilipin 1	Protein Coding	O60240	53	GC15M089664	36.373	https://www.genecards.org/cgi-bin/carddisp.pl?gene=PLIN1
GPD2	Glycerol-3-Phosphate Dehydrogenase 2	Protein Coding	P43304	53	GC02P156401	36.3021	https://www.genecards.org/cgi-bin/carddisp.pl?gene=GPD2
IGFBP6	Insulin Like Growth Factor Binding Protein 6	Protein Coding	P24592	50	GC12P053097	36.1218	https://www.genecards.org/cgi-bin/carddisp.pl?gene=IGFBP6
PRMT7	Protein Arginine Methyltransferase 7	Protein Coding	Q9NVM4	50	GC16P068680	35.8292	https://www.genecards.org/cgi-bin/carddisp.pl?gene=PRMT7
CD36	CD36 Molecule	Protein Coding	P16671	56	GC07P080369	35.7634	https://www.genecards.org/cgi-bin/carddisp.pl?gene=CD36
LOC110121472	VISTA Enhancer Hs1980	Functional Element		4	GC10P112997	35.6847	https://www.genecards.org/cgi-bin/carddisp.pl?gene=LOC110121472
MAPK1	Mitogen-Activated Protein Kinase 1	Protein Coding	P28482	60	GC22M021759	35.2441	https://www.genecards.org/cgi-bin/carddisp.pl?gene=MAPK1
CRP	C-Reactive Protein	Protein Coding	P02741	52	GC01M159732	35.2436	https://www.genecards.org/cgi-bin/carddisp.pl?gene=CRP
SERPINE1	Serpin Family E Member 1	Protein Coding	P05121	57	GC07P101127	34.9045	https://www.genecards.org/cgi-bin/carddisp.pl?gene=SERPINE1
PIK3CG	Phosphatidylinositol-4,5-Bisphosphate 3-Kinase Catalytic Subunit Gamma	Protein Coding	P48736	56	GC07P106865	34.7027	https://www.genecards.org/cgi-bin/carddisp.pl?gene=PIK3CG
GHRL	Ghrelin And Obestatin Prepropeptide	Protein Coding	Q9UBU3	48	GC03M010285	34.4288	https://www.genecards.org/cgi-bin/carddisp.pl?gene=GHRL
MTOR	Mechanistic Target Of Rapamycin Kinase	Protein Coding	P42345	62	GC01M011106	34.2556	https://www.genecards.org/cgi-bin/carddisp.pl?gene=MTOR
SHBG	Sex Hormone Binding Globulin	Protein Coding	P04278	48	GC17P007613	34.1878	https://www.genecards.org/cgi-bin/carddisp.pl?gene=SHBG
LEPR	Leptin Receptor	Protein Coding	P48357	57	GC01P065426	33.1138	https://www.genecards.org/cgi-bin/carddisp.pl?gene=LEPR
CAPN10	Calpain 10	Protein Coding	Q9HC96	47	GC02P240586	32.9641	https://www.genecards.org/cgi-bin/carddisp.pl?gene=CAPN10
ALB	Albumin	Protein Coding	P02768	56	GC04P073397	32.0347	https://www.genecards.org/cgi-bin/carddisp.pl?gene=ALB
LOC126807011	MED14-Independent Group 3 Enhancer GRCh37_chr4:26407341-26408540	Functional Element		3	GC04P026405	31.7317	https://www.genecards.org/cgi-bin/carddisp.pl?gene=LOC126807011
FOS	Fos Proto-Oncogene, AP-1 Transcription Factor Subunit	Protein Coding	P01100	58	GC14P075278	31.3252	https://www.genecards.org/cgi-bin/carddisp.pl?gene=FOS
PDE4D	Phosphodiesterase 4D	Protein Coding	Q08499	55	GC05M058969	31.3125	https://www.genecards.org/cgi-bin/carddisp.pl?gene=PDE4D
SST	Somatostatin	Protein Coding	P61278	47	GC03M187668	31.0854	https://www.genecards.org/cgi-bin/carddisp.pl?gene=SST
ABCG2	ATP Binding Cassette Subfamily G Member 2 (Junior Blood Group)	Protein Coding	Q9UNQ0	56	GC04M088090	30.9833	https://www.genecards.org/cgi-bin/carddisp.pl?gene=ABCG2
BAIAP2L1	BAR/IMD Domain Containing Adaptor Protein 2 Like 1	Protein Coding	Q9UHR4	45	GC07M098294	30.7767	https://www.genecards.org/cgi-bin/carddisp.pl?gene=BAIAP2L1
CIDEC	Cell Death Inducing DFFA Like Effector C	Protein Coding	Q96AQ7	47	GC03M009866	30.6489	https://www.genecards.org/cgi-bin/carddisp.pl?gene=CIDEC
HRAS	HRas Proto-Oncogene, GTPase	Protein Coding	P01112	59	GC11M007933	30.537	https://www.genecards.org/cgi-bin/carddisp.pl?gene=HRAS
INSL3	Insulin Like 3	Protein Coding	P51460	46	GC19M017816	30.4939	https://www.genecards.org/cgi-bin/carddisp.pl?gene=INSL3
LPL	Lipoprotein Lipase	Protein Coding	P06858	56	GC08P019901	30.4673	https://www.genecards.org/cgi-bin/carddisp.pl?gene=LPL
PTPN11	Protein Tyrosine Phosphatase Non-Receptor Type 11	Protein Coding	Q06124	61	GC12P112418	30.4222	https://www.genecards.org/cgi-bin/carddisp.pl?gene=PTPN11
LOC126862245	P300/CBP Strongly-Dependent Group 1 Enhancer GRCh37_chr15:99439536-99440735	Functional Element		4	GC15P134273	30.2493	https://www.genecards.org/cgi-bin/carddisp.pl?gene=LOC126862245
IRS4	Insulin Receptor Substrate 4	Protein Coding	O14654	48	GC0XM108720	30.0851	https://www.genecards.org/cgi-bin/carddisp.pl?gene=IRS4
NSMCE2	NSE2 (MMS21) Homolog, SMC5-SMC6 Complex SUMO Ligase	Protein Coding	Q96MF7	46	GC08P125091	29.9033	https://www.genecards.org/cgi-bin/carddisp.pl?gene=NSMCE2
RPS6KB1	Ribosomal Protein S6 Kinase B1	Protein Coding	P23443	56	GC17P059893	29.6908	https://www.genecards.org/cgi-bin/carddisp.pl?gene=RPS6KB1
SHC1	SHC Adaptor Protein 1	Protein Coding	P29353	50	GC01M154962	29.5357	https://www.genecards.org/cgi-bin/carddisp.pl?gene=SHC1
PTF1A	Pancreas Associated Transcription Factor 1a	Protein Coding	Q7RTS3	48	GC10P023194	29.2479	https://www.genecards.org/cgi-bin/carddisp.pl?gene=PTF1A
CAVIN1	Caveolae Associated Protein 1	Protein Coding	Q6NZI2	48	GC17M060860	29.024	https://www.genecards.org/cgi-bin/carddisp.pl?gene=CAVIN1
LOC110121471	VISTA Enhancer Hs1977	Functional Element		4	GC11P017412	28.9698	https://www.genecards.org/cgi-bin/carddisp.pl?gene=LOC110121471
ACE	Angiotensin I Converting Enzyme	Protein Coding	P12821	58	GC17P063477	28.4824	https://www.genecards.org/cgi-bin/carddisp.pl?gene=ACE
GNAS	GNAS Complex Locus	Protein Coding	P84996	57	GC20P058839	28.4492	https://www.genecards.org/cgi-bin/carddisp.pl?gene=GNAS
RBP4	Retinol Binding Protein 4	Protein Coding	P02753	52	GC10M093591	28.3637	https://www.genecards.org/cgi-bin/carddisp.pl?gene=RBP4
KLF11	KLF Transcription Factor 11	Protein Coding	O14901	44	GC02P010045	28.1225	https://www.genecards.org/cgi-bin/carddisp.pl?gene=KLF11
SLC2A1	Solute Carrier Family 2 Member 1	Protein Coding	P11166	60	GC01M042925	27.9937	https://www.genecards.org/cgi-bin/carddisp.pl?gene=SLC2A1
MAPK8	Mitogen-Activated Protein Kinase 8	Protein Coding	P45983	56	GC10P048306	27.9079	https://www.genecards.org/cgi-bin/carddisp.pl?gene=MAPK8
FOXO1	Forkhead Box O1	Protein Coding	Q12778	58	GC13M040555	27.8815	https://www.genecards.org/cgi-bin/carddisp.pl?gene=FOXO1
NIDDM4	Diabetes Mellitus, Noninsulin-Dependent	Genetic Locus		2	GC05U901023	27.8608	https://www.genecards.org/cgi-bin/carddisp.pl?gene=NIDDM4
CCR5	C-C Motif Chemokine Receptor 5	Protein Coding	P51681	53	GC03P051153	27.721	https://www.genecards.org/cgi-bin/carddisp.pl?gene=CCR5
MC4R	Melanocortin 4 Receptor	Protein Coding	P32245	53	GC18M060371	27.6099	https://www.genecards.org/cgi-bin/carddisp.pl?gene=MC4R
LEPQTL1	Leptin, Serum Levels Of	Genetic Locus		4	GC02U903086	27.5781	https://www.genecards.org/cgi-bin/carddisp.pl?gene=LEPQTL1
BRAF	B-Raf Proto-Oncogene, Serine/Threonine Kinase	Protein Coding	P15056	61	GC07M140751	27.451	https://www.genecards.org/cgi-bin/carddisp.pl?gene=BRAF
NPHS2	NPHS2 Stomatin Family Member, Podocin	Protein Coding	Q9NP85	49	GC01M179554	27.3711	https://www.genecards.org/cgi-bin/carddisp.pl?gene=NPHS2
CPE	Carboxypeptidase E	Protein Coding	P16870	54	GC04P165361	27.3112	https://www.genecards.org/cgi-bin/carddisp.pl?gene=CPE
C12orf43	Chromosome 12 Open Reading Frame 43	Protein Coding	Q96C57	40	GC12M121000	27.1707	https://www.genecards.org/cgi-bin/carddisp.pl?gene=C12orf43
LOC126806630	CDK7 Strongly-Dependent Group 2 Enhancer GRCh37_chr3:24184437-24185636	Functional Element		4	GC03P024142	27.0781	https://www.genecards.org/cgi-bin/carddisp.pl?gene=LOC126806630
ERBB2	Erb-B2 Receptor Tyrosine Kinase 2	Protein Coding	P04626	62	GC17P039687	26.8453	https://www.genecards.org/cgi-bin/carddisp.pl?gene=ERBB2
INSRR	Insulin Receptor Related Receptor	Protein Coding	P14616	49	GC01M156840	26.6053	https://www.genecards.org/cgi-bin/carddisp.pl?gene=INSRR
XRCC4	X-Ray Repair Cross Complementing 4	Protein Coding	Q13426	50	GC05P083077	26.3637	https://www.genecards.org/cgi-bin/carddisp.pl?gene=XRCC4
APPL1	Adaptor Protein, Phosphotyrosine Interacting With PH Domain And Leucine Zipper 1	Protein Coding	Q9UKG1	51	GC03P057227	26.34	https://www.genecards.org/cgi-bin/carddisp.pl?gene=APPL1
SH2B1	SH2B Adaptor Protein 1	Protein Coding	Q9NRF2	49	GC16P046952	26.2138	https://www.genecards.org/cgi-bin/carddisp.pl?gene=SH2B1
PTPN22	Protein Tyrosine Phosphatase Non-Receptor Type 22	Protein Coding	Q9Y2R2	53	GC01M113813	25.9572	https://www.genecards.org/cgi-bin/carddisp.pl?gene=PTPN22
VEGFA	Vascular Endothelial Growth Factor A	Protein Coding	P15692	56	GC06P043770	25.9533	https://www.genecards.org/cgi-bin/carddisp.pl?gene=VEGFA
HSD11B1	Hydroxysteroid 11-Beta Dehydrogenase 1	Protein Coding	P28845	57	GC01P209686	25.8643	https://www.genecards.org/cgi-bin/carddisp.pl?gene=HSD11B1
KRAS	KRAS Proto-Oncogene, GTPase	Protein Coding	P01116	60	GC12M025583	25.7522	https://www.genecards.org/cgi-bin/carddisp.pl?gene=KRAS
ABCC2	ATP Binding Cassette Subfamily C Member 2	Protein Coding	Q92887	54	GC10P099782	25.6824	https://www.genecards.org/cgi-bin/carddisp.pl?gene=ABCC2
ATM	ATM Serine/Threonine Kinase	Protein Coding	Q13315	60	GC11P108222	25.5973	https://www.genecards.org/cgi-bin/carddisp.pl?gene=ATM
IGF2BP3	Insulin Like Growth Factor 2 MRNA Binding Protein 3	Protein Coding	O00425	48	GC07M023449	25.4776	https://www.genecards.org/cgi-bin/carddisp.pl?gene=IGF2BP3
TGFB1	Transforming Growth Factor Beta 1	Protein Coding	P01137	60	GC19M041301	25.4594	https://www.genecards.org/cgi-bin/carddisp.pl?gene=TGFB1
APOB	Apolipoprotein B	Protein Coding	P04114	53	GC02M020956	25.4211	https://www.genecards.org/cgi-bin/carddisp.pl?gene=APOB
CYP19A1	Cytochrome P450 Family 19 Subfamily A Member 1	Protein Coding	P11511	56	GC15M051208	25.3856	https://www.genecards.org/cgi-bin/carddisp.pl?gene=CYP19A1
IL2RA	Interleukin 2 Receptor Subunit Alpha	Protein Coding	P01589	57	GC10M006010	25.3244	https://www.genecards.org/cgi-bin/carddisp.pl?gene=IL2RA
ADRB3	Adrenoceptor Beta 3	Protein Coding	P13945	50	GC08M037962	25.2619	https://www.genecards.org/cgi-bin/carddisp.pl?gene=ADRB3
PDPK1	3-Phosphoinositide Dependent Protein Kinase 1	Protein Coding	O15530	55	GC16P002537	25.2453	https://www.genecards.org/cgi-bin/carddisp.pl?gene=PDPK1
ALMS1	ALMS1 Centrosome And Basal Body Associated Protein	Protein Coding	Q8TCU4	48	GC02P073385	25.2449	https://www.genecards.org/cgi-bin/carddisp.pl?gene=ALMS1
IFNG	Interferon Gamma	Protein Coding	P01579	57	GC12M068154	25.2425	https://www.genecards.org/cgi-bin/carddisp.pl?gene=IFNG
SRC	SRC Proto-Oncogene, Non-Receptor Tyrosine Kinase	Protein Coding	P12931	58	GC20P037344	25.0917	https://www.genecards.org/cgi-bin/carddisp.pl?gene=SRC
GRB10	Growth Factor Receptor Bound Protein 10	Protein Coding	Q13322	50	GC07M050590	25.0356	https://www.genecards.org/cgi-bin/carddisp.pl?gene=GRB10
IAPP	Islet Amyloid Polypeptide	Protein Coding	P10997	46	GC12P021354	24.8728	https://www.genecards.org/cgi-bin/carddisp.pl?gene=IAPP
UCP2	Uncoupling Protein 2	Protein Coding	P55851	53	GC11M073974	24.6535	https://www.genecards.org/cgi-bin/carddisp.pl?gene=UCP2
APOE	Apolipoprotein E	Protein Coding	P02649	57	GC19P083472	24.3641	https://www.genecards.org/cgi-bin/carddisp.pl?gene=APOE
PCSK1	Proprotein Convertase Subtilisin/Kexin Type 1	Protein Coding	P29120	57	GC05M096391	24.1228	https://www.genecards.org/cgi-bin/carddisp.pl?gene=PCSK1
GSK3B	Glycogen Synthase Kinase 3 Beta	Protein Coding	P49841	57	GC03M119821	24.0888	https://www.genecards.org/cgi-bin/carddisp.pl?gene=GSK3B
IL10	Interleukin 10	Protein Coding	P22301	54	GC01M206767	24.0289	https://www.genecards.org/cgi-bin/carddisp.pl?gene=IL10
PTPRN	Protein Tyrosine Phosphatase Receptor Type N	Protein Coding	Q16849	51	GC02M219289	23.9298	https://www.genecards.org/cgi-bin/carddisp.pl?gene=PTPRN
CEL	Carboxyl Ester Lipase	Protein Coding	P19835	52	GC09P133061	23.9242	https://www.genecards.org/cgi-bin/carddisp.pl?gene=CEL
BLK	BLK Proto-Oncogene, Src Family Tyrosine Kinase	Protein Coding	P51451	56	GC08P011486	23.8684	https://www.genecards.org/cgi-bin/carddisp.pl?gene=BLK
IGF2BP1	Insulin Like Growth Factor 2 MRNA Binding Protein 1	Protein Coding	Q9NZI8	47	GC17P078588	23.8279	https://www.genecards.org/cgi-bin/carddisp.pl?gene=IGF2BP1
EGF	Epidermal Growth Factor	Protein Coding	P01133	58	GC04P109912	23.8105	https://www.genecards.org/cgi-bin/carddisp.pl?gene=EGF
MAPK10	Mitogen-Activated Protein Kinase 10	Protein Coding	P53779	56	GC04M085990	23.7304	https://www.genecards.org/cgi-bin/carddisp.pl?gene=MAPK10
NAMPT	Nicotinamide Phosphoribosyltransferase	Protein Coding	P43490	54	GC07M106248	23.6922	https://www.genecards.org/cgi-bin/carddisp.pl?gene=NAMPT
LHCGR	Luteinizing Hormone/Choriogonadotropin Receptor	Protein Coding	P22888	53	GC02M048686	23.5744	https://www.genecards.org/cgi-bin/carddisp.pl?gene=LHCGR
DPP4	Dipeptidyl Peptidase 4	Protein Coding	P27487	56	GC02M161992	23.5689	https://www.genecards.org/cgi-bin/carddisp.pl?gene=DPP4
PRL	Prolactin	Protein Coding	P01236	50	GC06M022287	23.5591	https://www.genecards.org/cgi-bin/carddisp.pl?gene=PRL
PPARGC1A	PPARG Coactivator 1 Alpha	Protein Coding	Q9UBK2	54	GC04M023755	23.4926	https://www.genecards.org/cgi-bin/carddisp.pl?gene=PPARGC1A
MAP2K1	Mitogen-Activated Protein Kinase Kinase 1	Protein Coding	Q02750	61	GC15P066386	23.4817	https://www.genecards.org/cgi-bin/carddisp.pl?gene=MAP2K1
SREBF1	Sterol Regulatory Element Binding Transcription Factor 1	Protein Coding	P36956	55	GC17M017810	23.3634	https://www.genecards.org/cgi-bin/carddisp.pl?gene=SREBF1
HBB	Hemoglobin Subunit Beta	Protein Coding	P68871	52	GC11M008309	23.2087	https://www.genecards.org/cgi-bin/carddisp.pl?gene=HBB
BCL2	BCL2 Apoptosis Regulator	Protein Coding	P10415	58	GC18M063123	23.1275	https://www.genecards.org/cgi-bin/carddisp.pl?gene=BCL2
SOCS3	Suppressor Of Cytokine Signaling 3	Protein Coding	O14543	50	GC17M078356	23.1054	https://www.genecards.org/cgi-bin/carddisp.pl?gene=SOCS3
CCL2	C-C Motif Chemokine Ligand 2	Protein Coding	P13500	55	GC17P034255	23.0792	https://www.genecards.org/cgi-bin/carddisp.pl?gene=CCL2
IL1B	Interleukin 1 Beta	Protein Coding	P01584	54	GC02M112829	23.0254	https://www.genecards.org/cgi-bin/carddisp.pl?gene=IL1B
CTNNB1	Catenin Beta 1	Protein Coding	P35222	60	GC03P041194	22.9228	https://www.genecards.org/cgi-bin/carddisp.pl?gene=CTNNB1
BGLAP	Bone Gamma-Carboxyglutamate Protein	Protein Coding	P02818	46	GC01P156242	22.9169	https://www.genecards.org/cgi-bin/carddisp.pl?gene=BGLAP
ICAM1	Intercellular Adhesion Molecule 1	Protein Coding	P05362	57	GC19P011104	22.9108	https://www.genecards.org/cgi-bin/carddisp.pl?gene=ICAM1
PRKCZ	Protein Kinase C Zeta	Protein Coding	Q05513	55	GC01P005301	22.7974	https://www.genecards.org/cgi-bin/carddisp.pl?gene=PRKCZ
PPARA	Peroxisome Proliferator Activated Receptor Alpha	Protein Coding	Q07869	51	GC22P046150	22.7837	https://www.genecards.org/cgi-bin/carddisp.pl?gene=PPARA
NOS2	Nitric Oxide Synthase 2	Protein Coding	P35228	56	GC17M027756	22.713	https://www.genecards.org/cgi-bin/carddisp.pl?gene=NOS2
MEN1	Menin 1	Protein Coding	O00255	51	GC11M064803	22.712	https://www.genecards.org/cgi-bin/carddisp.pl?gene=MEN1
GIP	Gastric Inhibitory Polypeptide	Protein Coding	P09681	44	GC17M048958	22.5624	https://www.genecards.org/cgi-bin/carddisp.pl?gene=GIP
GRB2	Growth Factor Receptor Bound Protein 2	Protein Coding	P62993	53	GC17M075318	22.466	https://www.genecards.org/cgi-bin/carddisp.pl?gene=GRB2
FGF2	Fibroblast Growth Factor 2	Protein Coding	P09038	52	GC04P122826	22.3314	https://www.genecards.org/cgi-bin/carddisp.pl?gene=FGF2
JAK2	Janus Kinase 2	Protein Coding	O60674	60	GC09P004985	22.3204	https://www.genecards.org/cgi-bin/carddisp.pl?gene=JAK2
APOA1	Apolipoprotein A1	Protein Coding	P02647	57	GC11M116835	22.3078	https://www.genecards.org/cgi-bin/carddisp.pl?gene=APOA1
GRB14	Growth Factor Receptor Bound Protein 14	Protein Coding	Q14449	50	GC02M164492	22.2725	https://www.genecards.org/cgi-bin/carddisp.pl?gene=GRB14
NPHS1	NPHS1 Adhesion Molecule, Nephrin	Protein Coding	O60500	54	GC19M035825	22.1753	https://www.genecards.org/cgi-bin/carddisp.pl?gene=NPHS1
MAPK3	Mitogen-Activated Protein Kinase 3	Protein Coding	P27361	56	GC16M040839	22.0077	https://www.genecards.org/cgi-bin/carddisp.pl?gene=MAPK3
SPINK1	Serine Peptidase Inhibitor Kazal Type 1	Protein Coding	P00995	48	GC05M147825	21.9574	https://www.genecards.org/cgi-bin/carddisp.pl?gene=SPINK1
GLP1R	Glucagon Like Peptide 1 Receptor	Protein Coding	P43220	53	GC06P039048	21.7538	https://www.genecards.org/cgi-bin/carddisp.pl?gene=GLP1R
UCP3	Uncoupling Protein 3	Protein Coding	P55916	49	GC11M074000	21.5111	https://www.genecards.org/cgi-bin/carddisp.pl?gene=UCP3
INPPL1	Inositol Polyphosphate Phosphatase Like 1	Protein Coding	O15357	55	GC11P072223	21.491	https://www.genecards.org/cgi-bin/carddisp.pl?gene=INPPL1
EIF2AK3	Eukaryotic Translation Initiation Factor 2 Alpha Kinase 3	Protein Coding	Q9NZJ5	56	GC02M088556	21.4618	https://www.genecards.org/cgi-bin/carddisp.pl?gene=EIF2AK3
CTLA4	Cytotoxic T-Lymphocyte Associated Protein 4	Protein Coding	P16410	54	GC02P203854	21.4186	https://www.genecards.org/cgi-bin/carddisp.pl?gene=CTLA4
HIF1A	Hypoxia Inducible Factor 1 Subunit Alpha	Protein Coding	Q16665	55	GC14P061695	21.4155	https://www.genecards.org/cgi-bin/carddisp.pl?gene=HIF1A
INSL6	Insulin Like 6	Protein Coding	Q9Y581	41	GC09M004991	21.41	https://www.genecards.org/cgi-bin/carddisp.pl?gene=INSL6
INSL5	Insulin Like 5	Protein Coding	Q9Y5Q6	39	GC01M066797	21.4038	https://www.genecards.org/cgi-bin/carddisp.pl?gene=INSL5
GAD2	Glutamate Decarboxylase 2	Protein Coding	Q05329	50	GC10P026216	21.3367	https://www.genecards.org/cgi-bin/carddisp.pl?gene=GAD2
MVP	Major Vault Protein	Protein Coding	Q14764	47	GC16P047695	21.2927	https://www.genecards.org/cgi-bin/carddisp.pl?gene=MVP
G6PD	Glucose-6-Phosphate Dehydrogenase	Protein Coding	P11413	57	GC0XM154578	21.288	https://www.genecards.org/cgi-bin/carddisp.pl?gene=G6PD
PRKAA2	Protein Kinase AMP-Activated Catalytic Subunit Alpha 2	Protein Coding	P54646	57	GC01P056645	21.2829	https://www.genecards.org/cgi-bin/carddisp.pl?gene=PRKAA2
MAFA	MAF BZIP Transcription Factor A	Protein Coding	Q8NHW3	48	GC08M143419	21.2505	https://www.genecards.org/cgi-bin/carddisp.pl?gene=MAFA
SIRT1	Sirtuin 1	Protein Coding	Q96EB6	56	GC10P067884	21.1982	https://www.genecards.org/cgi-bin/carddisp.pl?gene=SIRT1
WT1	WT1 Transcription Factor	Protein Coding	P19544	55	GC11M032365	21.1167	https://www.genecards.org/cgi-bin/carddisp.pl?gene=WT1
PRKCA	Protein Kinase C Alpha	Protein Coding	P17252	57	GC17P066302	21.0152	https://www.genecards.org/cgi-bin/carddisp.pl?gene=PRKCA
POMC	Proopiomelanocortin	Protein Coding	P01189	54	GC02M025160	20.8831	https://www.genecards.org/cgi-bin/carddisp.pl?gene=POMC
ZMPSTE24	Zinc Metallopeptidase STE24	Protein Coding	O75844	48	GC01P040258	20.8614	https://www.genecards.org/cgi-bin/carddisp.pl?gene=ZMPSTE24
PIK3CB	Phosphatidylinositol-4,5-Bisphosphate 3-Kinase Catalytic Subunit Beta	Protein Coding	P42338	54	GC03M138652	20.8242	https://www.genecards.org/cgi-bin/carddisp.pl?gene=PIK3CB
ADIPOR1	Adiponectin Receptor 1	Protein Coding	Q96A54	50	GC01M202940	20.8051	https://www.genecards.org/cgi-bin/carddisp.pl?gene=ADIPOR1
INSIG2	Insulin Induced Gene 2	Protein Coding	Q9Y5U4	45	GC02P118088	20.6803	https://www.genecards.org/cgi-bin/carddisp.pl?gene=INSIG2
GAD1	Glutamate Decarboxylase 1	Protein Coding	Q99259	56	GC02P170813	20.6655	https://www.genecards.org/cgi-bin/carddisp.pl?gene=GAD1
EDN1	Endothelin 1	Protein Coding	P05305	56	GC06P012236	20.6611	https://www.genecards.org/cgi-bin/carddisp.pl?gene=EDN1
ABL1	ABL Proto-Oncogene 1, Non-Receptor Tyrosine Kinase	Protein Coding	P00519	60	GC09P130713	20.4821	https://www.genecards.org/cgi-bin/carddisp.pl?gene=ABL1
KCNQ1	Potassium Voltage-Gated Channel Subfamily Q Member 1	Protein Coding	P51787	57	GC11P002444	20.3066	https://www.genecards.org/cgi-bin/carddisp.pl?gene=KCNQ1
ACP5	Acid Phosphatase 5, Tartrate Resistant	Protein Coding	P13686	53	GC19M011574	20.2323	https://www.genecards.org/cgi-bin/carddisp.pl?gene=ACP5
FABP2	Fatty Acid Binding Protein 2	Protein Coding	P12104	48	GC04M119317	20.2017	https://www.genecards.org/cgi-bin/carddisp.pl?gene=FABP2
GPT	Glutamic--Pyruvic Transaminase	Protein Coding	P24298	48	GC08P144502	20.1859	https://www.genecards.org/cgi-bin/carddisp.pl?gene=GPT
MAPK14	Mitogen-Activated Protein Kinase 14	Protein Coding	Q16539	57	GC06P104232	20.1483	https://www.genecards.org/cgi-bin/carddisp.pl?gene=MAPK14
NOS3	Nitric Oxide Synthase 3	Protein Coding	P29474	56	GC07P152342	20.1036	https://www.genecards.org/cgi-bin/carddisp.pl?gene=NOS3
LNPEP	Leucyl And Cystinyl Aminopeptidase	Protein Coding	Q9UIQ6	53	GC05P096935	19.9786	https://www.genecards.org/cgi-bin/carddisp.pl?gene=LNPEP
LOC109623489	Insulin Repeat Instability Region	Functional Element		3	GC11P002942	19.9734	https://www.genecards.org/cgi-bin/carddisp.pl?gene=LOC109623489
HSP90AA1	Heat Shock Protein 90 Alpha Family Class A Member 1	Protein Coding	P07900	58	GC14M102080	19.9206	https://www.genecards.org/cgi-bin/carddisp.pl?gene=HSP90AA1
ACP1	Acid Phosphatase 1	Protein Coding	P24666	50	GC02P000491	19.8689	https://www.genecards.org/cgi-bin/carddisp.pl?gene=ACP1
CYP1A2	Cytochrome P450 Family 1 Subfamily A Member 2	Protein Coding	P05177	52	GC15P074748	19.8669	https://www.genecards.org/cgi-bin/carddisp.pl?gene=CYP1A2
PRKCB	Protein Kinase C Beta	Protein Coding	P05771	55	GC16P046737	19.8076	https://www.genecards.org/cgi-bin/carddisp.pl?gene=PRKCB
INSIG1	Insulin Induced Gene 1	Protein Coding	O15503	46	GC07P155297	19.8012	https://www.genecards.org/cgi-bin/carddisp.pl?gene=INSIG1
JUN	Jun Proto-Oncogene, AP-1 Transcription Factor Subunit	Protein Coding	P05412	56	GC01M058780	19.7498	https://www.genecards.org/cgi-bin/carddisp.pl?gene=JUN
PHEX	Phosphate Regulating Endopeptidase X-Linked	Protein Coding	P78562	50	GC0XP022032	19.6513	https://www.genecards.org/cgi-bin/carddisp.pl?gene=PHEX
F2	Coagulation Factor II, Thrombin	Protein Coding	P00734	57	GC11P046851	19.648	https://www.genecards.org/cgi-bin/carddisp.pl?gene=F2
CDKN2A	Cyclin Dependent Kinase Inhibitor 2A	Protein Coding	Q8N726	58	GC09M021967	19.6161	https://www.genecards.org/cgi-bin/carddisp.pl?gene=CDKN2A
ADRB2	Adrenoceptor Beta 2	Protein Coding	P07550	55	GC05P148825	19.6084	https://www.genecards.org/cgi-bin/carddisp.pl?gene=ADRB2
ITPR3	Inositol 1,4,5-Trisphosphate Receptor Type 3	Protein Coding	Q14573	53	GC06P033620	19.5706	https://www.genecards.org/cgi-bin/carddisp.pl?gene=ITPR3
SLC4A1	Solute Carrier Family 4 Member 1 (Diego Blood Group)	Protein Coding	P02730	55	GC17M060986	19.5531	https://www.genecards.org/cgi-bin/carddisp.pl?gene=SLC4A1
PNPLA3	Patatin Like Phospholipase Domain Containing 3	Protein Coding	Q9NST1	48	GC22P043923	19.5421	https://www.genecards.org/cgi-bin/carddisp.pl?gene=PNPLA3
BCAR3	BCAR3 Adaptor Protein, NSP Family Member	Protein Coding	O75815	46	GC01M093561	19.2849	https://www.genecards.org/cgi-bin/carddisp.pl?gene=BCAR3
TXNRD2	Thioredoxin Reductase 2	Protein Coding	Q9NNW7	52	GC22M019863	19.2743	https://www.genecards.org/cgi-bin/carddisp.pl?gene=TXNRD2
PRKCD	Protein Kinase C Delta	Protein Coding	Q05655	58	GC03P053156	19.2637	https://www.genecards.org/cgi-bin/carddisp.pl?gene=PRKCD
GYS1	Glycogen Synthase 1	Protein Coding	P13807	56	GC19M079858	19.2389	https://www.genecards.org/cgi-bin/carddisp.pl?gene=GYS1
PGR	Progesterone Receptor	Protein Coding	P06401	56	GC11M109955	19.2365	https://www.genecards.org/cgi-bin/carddisp.pl?gene=PGR
THRA	Thyroid Hormone Receptor Alpha	Protein Coding	P10827	54	GC17P040058	19.1989	https://www.genecards.org/cgi-bin/carddisp.pl?gene=THRA
UCP1	Uncoupling Protein 1	Protein Coding	P25874	49	GC04M140559	19.1836	https://www.genecards.org/cgi-bin/carddisp.pl?gene=UCP1
ALK	ALK Receptor Tyrosine Kinase	Protein Coding	Q9UM73	57	GC02M029190	18.9669	https://www.genecards.org/cgi-bin/carddisp.pl?gene=ALK
SORBS1	Sorbin And SH3 Domain Containing 1	Protein Coding	Q9BX66	48	GC10M095311	18.8704	https://www.genecards.org/cgi-bin/carddisp.pl?gene=SORBS1
HLA-DQB1	Major Histocompatibility Complex, Class II, DQ Beta 1	Protein Coding	P01920	49	GC06M080978	18.8563	https://www.genecards.org/cgi-bin/carddisp.pl?gene=HLA-DQB1
IL4	Interleukin 4	Protein Coding	P05112	53	GC05P132673	18.7382	https://www.genecards.org/cgi-bin/carddisp.pl?gene=IL4
AIR	Acute Insulin Response (2)	Genetic Locus		3	GC01U990199	18.7066	https://www.genecards.org/cgi-bin/carddisp.pl?gene=AIR
STON1-GTF2A1L	STON1-GTF2A1L Readthrough	Protein Coding		33	GC02P048529	18.5451	https://www.genecards.org/cgi-bin/carddisp.pl?gene=STON1-GTF2A1L
ADIPOR2	Adiponectin Receptor 2	Protein Coding	Q86V24	48	GC12P001670	18.5295	https://www.genecards.org/cgi-bin/carddisp.pl?gene=ADIPOR2
RFX6	Regulatory Factor X6	Protein Coding	Q8HWS3	45	GC06P116877	18.5246	https://www.genecards.org/cgi-bin/carddisp.pl?gene=RFX6
SP1	Sp1 Transcription Factor	Protein Coding	P08047	52	GC12P053380	18.4986	https://www.genecards.org/cgi-bin/carddisp.pl?gene=SP1
AGT	Angiotensinogen	Protein Coding	P01019	56	GC01M230690	18.4761	https://www.genecards.org/cgi-bin/carddisp.pl?gene=AGT
TF	Transferrin	Protein Coding	P02787	57	GC03P136239	18.4327	https://www.genecards.org/cgi-bin/carddisp.pl?gene=TF
CXCL8	C-X-C Motif Chemokine Ligand 8	Protein Coding	P10145	50	GC04P073740	18.4236	https://www.genecards.org/cgi-bin/carddisp.pl?gene=CXCL8
AHSG	Alpha 2-HS Glycoprotein	Protein Coding	P02765	51	GC03P186653	18.3818	https://www.genecards.org/cgi-bin/carddisp.pl?gene=AHSG
HLA-DRB1	Major Histocompatibility Complex, Class II, DR Beta 1	Protein Coding	P01911	54	GC06M080969	18.3475	https://www.genecards.org/cgi-bin/carddisp.pl?gene=HLA-DRB1
MTTP	Microsomal Triglyceride Transfer Protein	Protein Coding	P55157	52	GC04P099563	18.3359	https://www.genecards.org/cgi-bin/carddisp.pl?gene=MTTP
IL18	Interleukin 18	Protein Coding	Q14116	50	GC11M112143	18.3312	https://www.genecards.org/cgi-bin/carddisp.pl?gene=IL18
CAT	Catalase	Protein Coding	P04040	58	GC11P034460	18.3225	https://www.genecards.org/cgi-bin/carddisp.pl?gene=CAT
CDKN3	Cyclin Dependent Kinase Inhibitor 3	Protein Coding	Q16667	48	GC14P054398	18.3161	https://www.genecards.org/cgi-bin/carddisp.pl?gene=CDKN3
NR1H2	Nuclear Receptor Subfamily 1 Group H Member 2	Protein Coding	P55055	53	GC19P050329	18.2495	https://www.genecards.org/cgi-bin/carddisp.pl?gene=NR1H2
PTPRF	Protein Tyrosine Phosphatase Receptor Type F	Protein Coding	P10586	57	GC01P043527	18.2099	https://www.genecards.org/cgi-bin/carddisp.pl?gene=PTPRF
STAT1	Signal Transducer And Activator Of Transcription 1	Protein Coding	P42224	60	GC02M190908	18.1795	https://www.genecards.org/cgi-bin/carddisp.pl?gene=STAT1
TSC2	TSC Complex Subunit 2	Protein Coding	P49815	57	GC16P045943	18.1627	https://www.genecards.org/cgi-bin/carddisp.pl?gene=TSC2
TH	Tyrosine Hydroxylase	Protein Coding	P07101	57	GC11M002163	18.1345	https://www.genecards.org/cgi-bin/carddisp.pl?gene=TH
FAS	Fas Cell Surface Death Receptor	Protein Coding	P25445	57	GC10P098532	18.1107	https://www.genecards.org/cgi-bin/carddisp.pl?gene=FAS
CYP2C9	Cytochrome P450 Family 2 Subfamily C Member 9	Protein Coding	P11712	52	GC10P094938	18.0885	https://www.genecards.org/cgi-bin/carddisp.pl?gene=CYP2C9
PRKAA1	Protein Kinase AMP-Activated Catalytic Subunit Alpha 1	Protein Coding	Q13131	53	GC05M040759	18.084	https://www.genecards.org/cgi-bin/carddisp.pl?gene=PRKAA1
TSHR	Thyroid Stimulating Hormone Receptor	Protein Coding	P16473	54	GC14P080954	18.068	https://www.genecards.org/cgi-bin/carddisp.pl?gene=TSHR
LOC107133510	Origin Of Replication At HBB	Functional Element		4	GC11P005222	18.0618	https://www.genecards.org/cgi-bin/carddisp.pl?gene=LOC107133510
FGF23	Fibroblast Growth Factor 23	Protein Coding	Q9GZV9	52	GC12M004368	18.0339	https://www.genecards.org/cgi-bin/carddisp.pl?gene=FGF23
FOXO3	Forkhead Box O3	Protein Coding	O43524	54	GC06P108559	18.0311	https://www.genecards.org/cgi-bin/carddisp.pl?gene=FOXO3
STAT5B	Signal Transducer And Activator Of Transcription 5B	Protein Coding	P51692	57	GC17M042199	17.9936	https://www.genecards.org/cgi-bin/carddisp.pl?gene=STAT5B
EIF4EBP1	Eukaryotic Translation Initiation Factor 4E Binding Protein 1	Protein Coding	Q13541	53	GC08P038813	17.9511	https://www.genecards.org/cgi-bin/carddisp.pl?gene=EIF4EBP1
G6PC1	Glucose-6-Phosphatase Catalytic Subunit 1	Protein Coding	P35575	51	GC17P079560	17.9461	https://www.genecards.org/cgi-bin/carddisp.pl?gene=G6PC1
GCGR	Glucagon Receptor	Protein Coding	P47871	54	GC17P081804	17.9453	https://www.genecards.org/cgi-bin/carddisp.pl?gene=GCGR
APOC3	Apolipoprotein C3	Protein Coding	P02656	52	GC11P116829	17.8759	https://www.genecards.org/cgi-bin/carddisp.pl?gene=APOC3
REN	Renin	Protein Coding	P00797	56	GC01M204154	17.849	https://www.genecards.org/cgi-bin/carddisp.pl?gene=REN
CASP3	Caspase 3	Protein Coding	P42574	56	GC04M184627	17.7833	https://www.genecards.org/cgi-bin/carddisp.pl?gene=CASP3
RAC1	Rac Family Small GTPase 1	Protein Coding	P63000	56	GC07P006378	17.7584	https://www.genecards.org/cgi-bin/carddisp.pl?gene=RAC1
PYY	Peptide YY	Protein Coding	P10082	48	GC17M043952	17.7141	https://www.genecards.org/cgi-bin/carddisp.pl?gene=PYY
GLUD1	Glutamate Dehydrogenase 1	Protein Coding	P00367	57	GC10M087050	17.6788	https://www.genecards.org/cgi-bin/carddisp.pl?gene=GLUD1
CP	Ceruloplasmin	Protein Coding	P00450	55	GC03M149162	17.632	https://www.genecards.org/cgi-bin/carddisp.pl?gene=CP
ISL1	ISL LIM Homeobox 1	Protein Coding	P61371	51	GC05P051383	17.6008	https://www.genecards.org/cgi-bin/carddisp.pl?gene=ISL1
NFKB1	Nuclear Factor Kappa B Subunit 1	Protein Coding	P19838	60	GC04P102501	17.5835	https://www.genecards.org/cgi-bin/carddisp.pl?gene=NFKB1
SLC5A2	Solute Carrier Family 5 Member 2	Protein Coding	P31639	53	GC16P047838	17.5465	https://www.genecards.org/cgi-bin/carddisp.pl?gene=SLC5A2
B2M	Beta-2-Microglobulin	Protein Coding	P61769	56	GC15P044711	17.5451	https://www.genecards.org/cgi-bin/carddisp.pl?gene=B2M
CCL5	C-C Motif Chemokine Ligand 5	Protein Coding	P13501	50	GC17M035871	17.5289	https://www.genecards.org/cgi-bin/carddisp.pl?gene=CCL5
BRCA1	BRCA1 DNA Repair Associated	Protein Coding	P38398	57	GC17M043044	17.4888	https://www.genecards.org/cgi-bin/carddisp.pl?gene=BRCA1
TNFRSF1A	TNF Receptor Superfamily Member 1A	Protein Coding	P19438	57	GC12M006328	17.4595	https://www.genecards.org/cgi-bin/carddisp.pl?gene=TNFRSF1A
SGK1	Serum/Glucocorticoid Regulated Kinase 1	Protein Coding	O00141	56	GC06M134169	17.4521	https://www.genecards.org/cgi-bin/carddisp.pl?gene=SGK1
MTHFR	Methylenetetrahydrofolate Reductase	Protein Coding	P42898	54	GC01M011785	17.4402	https://www.genecards.org/cgi-bin/carddisp.pl?gene=MTHFR
UVRAG	UV Radiation Resistance Associated	Protein Coding	Q9P2Y5	48	GC11P075815	17.4398	https://www.genecards.org/cgi-bin/carddisp.pl?gene=UVRAG
PCK2	Phosphoenolpyruvate Carboxykinase 2, Mitochondrial	Protein Coding	Q16822	53	GC14P024094	17.4352	https://www.genecards.org/cgi-bin/carddisp.pl?gene=PCK2
HK2	Hexokinase 2	Protein Coding	P52789	53	GC02P074833	17.4138	https://www.genecards.org/cgi-bin/carddisp.pl?gene=HK2
CCK	Cholecystokinin	Protein Coding	P06307	48	GC03M042274	17.3985	https://www.genecards.org/cgi-bin/carddisp.pl?gene=CCK
AGTR1	Angiotensin II Receptor Type 1	Protein Coding	P30556	58	GC03P148697	17.3795	https://www.genecards.org/cgi-bin/carddisp.pl?gene=AGTR1
FASN	Fatty Acid Synthase	Protein Coding	P49327	56	GC17M082078	17.3237	https://www.genecards.org/cgi-bin/carddisp.pl?gene=FASN
FABP4	Fatty Acid Binding Protein 4	Protein Coding	P15090	49	GC08M081478	17.3225	https://www.genecards.org/cgi-bin/carddisp.pl?gene=FABP4
CYP3A4	Cytochrome P450 Family 3 Subfamily A Member 4	Protein Coding	P08684	55	GC07M099773	17.2816	https://www.genecards.org/cgi-bin/carddisp.pl?gene=CYP3A4
LACTB	Lactamase Beta	Protein Coding	P83111	44	GC15P133882	17.2672	https://www.genecards.org/cgi-bin/carddisp.pl?gene=LACTB
TRIB3	Tribbles Pseudokinase 3	Protein Coding	Q96RU7	49	GC20P000361	17.2499	https://www.genecards.org/cgi-bin/carddisp.pl?gene=TRIB3
SOD1	Superoxide Dismutase 1	Protein Coding	P00441	60	GC21P031659	17.2076	https://www.genecards.org/cgi-bin/carddisp.pl?gene=SOD1
FGF21	Fibroblast Growth Factor 21	Protein Coding	Q9NSA1	45	GC19P083611	17.1543	https://www.genecards.org/cgi-bin/carddisp.pl?gene=FGF21
GHRHR	Growth Hormone Releasing Hormone Receptor	Protein Coding	Q02643	49	GC07P030938	17.1045	https://www.genecards.org/cgi-bin/carddisp.pl?gene=GHRHR
FTO	FTO Alpha-Ketoglutarate Dependent Dioxygenase	Protein Coding	Q9C0B1	54	GC16P053949	17.097	https://www.genecards.org/cgi-bin/carddisp.pl?gene=FTO
IL2	Interleukin 2	Protein Coding	P60568	52	GC04M122451	17.0884	https://www.genecards.org/cgi-bin/carddisp.pl?gene=IL2
CCN2	Cellular Communication Network Factor 2	Protein Coding	P29279	53	GC06M131948	17.0665	https://www.genecards.org/cgi-bin/carddisp.pl?gene=CCN2
NRAS	NRAS Proto-Oncogene, GTPase	Protein Coding	P01111	57	GC01M114704	17.0503	https://www.genecards.org/cgi-bin/carddisp.pl?gene=NRAS
PRKAB1	Protein Kinase AMP-Activated Non-Catalytic Subunit Beta 1	Protein Coding	Q9Y478	54	GC12P119632	17.0073	https://www.genecards.org/cgi-bin/carddisp.pl?gene=PRKAB1
SERPINC1	Serpin Family C Member 1	Protein Coding	P01008	57	GC01M174774	16.9634	https://www.genecards.org/cgi-bin/carddisp.pl?gene=SERPINC1
SLC29A3	Solute Carrier Family 29 Member 3	Protein Coding	Q9BZD2	51	GC10P071320	16.8244	https://www.genecards.org/cgi-bin/carddisp.pl?gene=SLC29A3
RAF1	Raf-1 Proto-Oncogene, Serine/Threonine Kinase	Protein Coding	P04049	61	GC03M012583	16.7747	https://www.genecards.org/cgi-bin/carddisp.pl?gene=RAF1
DNAH8	Dynein Axonemal Heavy Chain 8	Protein Coding	Q96JB1	45	GC06P104260	16.7595	https://www.genecards.org/cgi-bin/carddisp.pl?gene=DNAH8
NPY	Neuropeptide Y	Protein Coding	P01303	51	GC07P024290	16.7572	https://www.genecards.org/cgi-bin/carddisp.pl?gene=NPY
PIK3R2	Phosphoinositide-3-Kinase Regulatory Subunit 2	Protein Coding	O00459	57	GC19P018153	16.7316	https://www.genecards.org/cgi-bin/carddisp.pl?gene=PIK3R2
ABCC3	ATP Binding Cassette Subfamily C Member 3	Protein Coding	O15438	52	GC17P050634	16.7238	https://www.genecards.org/cgi-bin/carddisp.pl?gene=ABCC3
FIQTL1	Fasting Glucose And Specific Insulin Levels	Genetic Locus		2	GC06U902608	16.7021	https://www.genecards.org/cgi-bin/carddisp.pl?gene=FIQTL1
PTGS2	Prostaglandin-Endoperoxide Synthase 2	Protein Coding	P35354	56	GC01M186671	16.6495	https://www.genecards.org/cgi-bin/carddisp.pl?gene=PTGS2
VWF	Von Willebrand Factor	Protein Coding	P04275	54	GC12M006031	16.6408	https://www.genecards.org/cgi-bin/carddisp.pl?gene=VWF
SLC11A1	Solute Carrier Family 11 Member 1	Protein Coding	P49279	53	GC02P218382	16.6199	https://www.genecards.org/cgi-bin/carddisp.pl?gene=SLC11A1
MIF	Macrophage Migration Inhibitory Factor	Protein Coding	P14174	54	GC22P023894	16.6156	https://www.genecards.org/cgi-bin/carddisp.pl?gene=MIF
CDKN1A	Cyclin Dependent Kinase Inhibitor 1A	Protein Coding	P38936	56	GC06P104241	16.6155	https://www.genecards.org/cgi-bin/carddisp.pl?gene=CDKN1A
FGFR3	Fibroblast Growth Factor Receptor 3	Protein Coding	P22607	62	GC04P001900	16.5676	https://www.genecards.org/cgi-bin/carddisp.pl?gene=FGFR3
NFE2L2	NFE2 Like BZIP Transcription Factor 2	Protein Coding	Q16236	58	GC02M177227	16.5308	https://www.genecards.org/cgi-bin/carddisp.pl?gene=NFE2L2
NR3C2	Nuclear Receptor Subfamily 3 Group C Member 2	Protein Coding	P08235	53	GC04M148078	16.4853	https://www.genecards.org/cgi-bin/carddisp.pl?gene=NR3C2
SUMO4	Small Ubiquitin Like Modifier 4	Protein Coding	Q6EEV6	43	GC06P149401	16.4831	https://www.genecards.org/cgi-bin/carddisp.pl?gene=SUMO4
LOC106099062	HBB Recombination Region	Functional Element		4	GC11P005501	16.4784	https://www.genecards.org/cgi-bin/carddisp.pl?gene=LOC106099062
CDKN2B	Cyclin Dependent Kinase Inhibitor 2B	Protein Coding	P42772	53	GC09M022002	16.451	https://www.genecards.org/cgi-bin/carddisp.pl?gene=CDKN2B
C3	Complement C3	Protein Coding	P01024	56	GC19M006677	16.4368	https://www.genecards.org/cgi-bin/carddisp.pl?gene=C3
SERPINA12	Serpin Family A Member 12	Protein Coding	Q8IW75	46	GC14M094487	16.4349	https://www.genecards.org/cgi-bin/carddisp.pl?gene=SERPINA12
HGF	Hepatocyte Growth Factor	Protein Coding	P14210	58	GC07M081699	16.3837	https://www.genecards.org/cgi-bin/carddisp.pl?gene=HGF
NEUROG3	Neurogenin 3	Protein Coding	Q9Y4Z2	47	GC10M069571	16.383	https://www.genecards.org/cgi-bin/carddisp.pl?gene=NEUROG3
OGT	O-Linked N-Acetylglucosamine (GlcNAc) Transferase	Protein Coding	O15294	52	GC0XP071561	16.3548	https://www.genecards.org/cgi-bin/carddisp.pl?gene=OGT
KNG1	Kininogen 1	Protein Coding	P01042	54	GC03P186717	16.3246	https://www.genecards.org/cgi-bin/carddisp.pl?gene=KNG1
BRCA2	BRCA2 DNA Repair Associated	Protein Coding	P51587	54	GC13P032315	16.3211	https://www.genecards.org/cgi-bin/carddisp.pl?gene=BRCA2
BCL2L1	BCL2 Like 1	Protein Coding	Q07817	54	GC20M031664	16.2881	https://www.genecards.org/cgi-bin/carddisp.pl?gene=BCL2L1
SPP1	Secreted Phosphoprotein 1	Protein Coding	P10451	52	GC04P087975	16.2827	https://www.genecards.org/cgi-bin/carddisp.pl?gene=SPP1
FLT3	Fms Related Receptor Tyrosine Kinase 3	Protein Coding	P36888	60	GC13M028003	16.2343	https://www.genecards.org/cgi-bin/carddisp.pl?gene=FLT3
MYC	MYC Proto-Oncogene, BHLH Transcription Factor	Protein Coding	P01106	59	GC08P127735	16.2141	https://www.genecards.org/cgi-bin/carddisp.pl?gene=MYC
MET	MET Proto-Oncogene, Receptor Tyrosine Kinase	Protein Coding	P08581	61	GC07P116672	16.2048	https://www.genecards.org/cgi-bin/carddisp.pl?gene=MET
MMP2	Matrix Metallopeptidase 2	Protein Coding	P08253	60	GC16P055390	16.1967	https://www.genecards.org/cgi-bin/carddisp.pl?gene=MMP2
FFAR1	Free Fatty Acid Receptor 1	Protein Coding	O14842	46	GC19P084269	16.1867	https://www.genecards.org/cgi-bin/carddisp.pl?gene=FFAR1
CYP17A1	Cytochrome P450 Family 17 Subfamily A Member 1	Protein Coding	P05093	56	GC10M102830	16.1795	https://www.genecards.org/cgi-bin/carddisp.pl?gene=CYP17A1
LOC126805877	MED14-Independent Group 3 Enhancer GRCh37_chr1:156099693-156100892	Functional Element		4	GC01P156197	16.1721	https://www.genecards.org/cgi-bin/carddisp.pl?gene=LOC126805877
CREBBP	CREB Binding Protein	Protein Coding	Q92793	61	GC16M010660	16.1529	https://www.genecards.org/cgi-bin/carddisp.pl?gene=CREBBP
ABCC4	ATP Binding Cassette Subfamily C Member 4	Protein Coding	O15439	52	GC13M095019	16.1133	https://www.genecards.org/cgi-bin/carddisp.pl?gene=ABCC4
ITLN1	Intelectin 1	Protein Coding	Q8WWA0	45	GC01M160876	16.0811	https://www.genecards.org/cgi-bin/carddisp.pl?gene=ITLN1
MX1	MX Dynamin Like GTPase 1	Protein Coding	P20591	47	GC21P041420	15.9187	https://www.genecards.org/cgi-bin/carddisp.pl?gene=MX1
CISH	Cytokine Inducible SH2 Containing Protein	Protein Coding	Q9NSE2	52	GC03M052521	15.8292	https://www.genecards.org/cgi-bin/carddisp.pl?gene=CISH
BDNF	Brain Derived Neurotrophic Factor	Protein Coding	P23560	56	GC11M027654	15.8224	https://www.genecards.org/cgi-bin/carddisp.pl?gene=BDNF
PON1	Paraoxonase 1	Protein Coding	P27169	54	GC07M095297	15.787	https://www.genecards.org/cgi-bin/carddisp.pl?gene=PON1
CCND1	Cyclin D1	Protein Coding	P24385	60	GC11P069641	15.7774	https://www.genecards.org/cgi-bin/carddisp.pl?gene=CCND1
PAPPA	Pappalysin 1	Protein Coding	Q13219	49	GC09P120941	15.7457	https://www.genecards.org/cgi-bin/carddisp.pl?gene=PAPPA
PMM2	Phosphomannomutase 2	Protein Coding	O15305	53	GC16P008788	15.7184	https://www.genecards.org/cgi-bin/carddisp.pl?gene=PMM2
ABCB11	ATP Binding Cassette Subfamily B Member 11	Protein Coding	O95342	53	GC02M168922	15.7175	https://www.genecards.org/cgi-bin/carddisp.pl?gene=ABCB11
ESR2	Estrogen Receptor 2	Protein Coding	Q92731	56	GC14M064084	15.699	https://www.genecards.org/cgi-bin/carddisp.pl?gene=ESR2
CEP19	Centrosomal Protein 19	Protein Coding	Q96LK0	41	GC03M196706	15.6861	https://www.genecards.org/cgi-bin/carddisp.pl?gene=CEP19
BCAR1	BCAR1 Scaffold Protein, Cas Family Member	Protein Coding	P56945	50	GC16M075228	15.6801	https://www.genecards.org/cgi-bin/carddisp.pl?gene=BCAR1
SOD2	Superoxide Dismutase 2	Protein Coding	P04179	54	GC06M159669	15.6786	https://www.genecards.org/cgi-bin/carddisp.pl?gene=SOD2
TNFRSF11B	TNF Receptor Superfamily Member 11b	Protein Coding	O00300	54	GC08M118923	15.6512	https://www.genecards.org/cgi-bin/carddisp.pl?gene=TNFRSF11B
CETP	Cholesteryl Ester Transfer Protein	Protein Coding	P11597	53	GC16P056961	15.6153	https://www.genecards.org/cgi-bin/carddisp.pl?gene=CETP
TLR4	Toll Like Receptor 4	Protein Coding	O00206	58	GC09P117704	15.5961	https://www.genecards.org/cgi-bin/carddisp.pl?gene=TLR4
TNFSF10	TNF Superfamily Member 10	Protein Coding	P50591	51	GC03M172505	15.5415	https://www.genecards.org/cgi-bin/carddisp.pl?gene=TNFSF10
F3	Coagulation Factor III, Tissue Factor	Protein Coding	P13726	52	GC01M094703	15.5239	https://www.genecards.org/cgi-bin/carddisp.pl?gene=F3
EPO	Erythropoietin	Protein Coding	P01588	49	GC07P100720	15.4433	https://www.genecards.org/cgi-bin/carddisp.pl?gene=EPO
KIT	KIT Proto-Oncogene, Receptor Tyrosine Kinase	Protein Coding	P10721	60	GC04P054657	15.433	https://www.genecards.org/cgi-bin/carddisp.pl?gene=KIT
GHRH	Growth Hormone Releasing Hormone	Protein Coding	P01286	45	GC20M037251	15.4223	https://www.genecards.org/cgi-bin/carddisp.pl?gene=GHRH
MMP9	Matrix Metallopeptidase 9	Protein Coding	P14780	60	GC20P046008	15.387	https://www.genecards.org/cgi-bin/carddisp.pl?gene=MMP9
IKBKB	Inhibitor Of Nuclear Factor Kappa B Kinase Subunit Beta	Protein Coding	O14920	61	GC08P042271	15.3356	https://www.genecards.org/cgi-bin/carddisp.pl?gene=IKBKB
MYD88	MYD88 Innate Immune Signal Transduction Adaptor	Protein Coding	Q99836	56	GC03P038185	15.3334	https://www.genecards.org/cgi-bin/carddisp.pl?gene=MYD88
NPPB	Natriuretic Peptide B	Protein Coding	P16860	50	GC01M011858	15.2983	https://www.genecards.org/cgi-bin/carddisp.pl?gene=NPPB
PPARD	Peroxisome Proliferator Activated Receptor Delta	Protein Coding	Q03181	52	GC06P104219	15.2957	https://www.genecards.org/cgi-bin/carddisp.pl?gene=PPARD
ABCB4	ATP Binding Cassette Subfamily B Member 4	Protein Coding	P21439	54	GC07M087365	15.2786	https://www.genecards.org/cgi-bin/carddisp.pl?gene=ABCB4
GNB3	G Protein Subunit Beta 3	Protein Coding	P16520	53	GC12P006839	15.2695	https://www.genecards.org/cgi-bin/carddisp.pl?gene=GNB3
GATA6	GATA Binding Protein 6	Protein Coding	Q92908	54	GC18P022169	15.2683	https://www.genecards.org/cgi-bin/carddisp.pl?gene=GATA6
GCKR	Glucokinase Regulator	Protein Coding	Q14397	47	GC02P027496	15.2586	https://www.genecards.org/cgi-bin/carddisp.pl?gene=GCKR
KCNJ5	Potassium Inwardly Rectifying Channel Subfamily J Member 5	Protein Coding	P48544	54	GC11P128891	15.2163	https://www.genecards.org/cgi-bin/carddisp.pl?gene=KCNJ5
PLAT	Plasminogen Activator, Tissue Type	Protein Coding	P00750	56	GC08M042174	15.1929	https://www.genecards.org/cgi-bin/carddisp.pl?gene=PLAT
HLA-DQA1	Major Histocompatibility Complex, Class II, DQ Alpha 1	Protein Coding	P01909	49	GC06P104128	15.1742	https://www.genecards.org/cgi-bin/carddisp.pl?gene=HLA-DQA1
SLC16A1	Solute Carrier Family 16 Member 1	Protein Coding	P53985	54	GC01M113047	15.1645	https://www.genecards.org/cgi-bin/carddisp.pl?gene=SLC16A1
LPIN1	Lipin 1	Protein Coding	Q14693	54	GC02P011677	15.1564	https://www.genecards.org/cgi-bin/carddisp.pl?gene=LPIN1
VCAM1	Vascular Cell Adhesion Molecule 1	Protein Coding	P19320	53	GC01P100719	15.146	https://www.genecards.org/cgi-bin/carddisp.pl?gene=VCAM1
EP300	E1A Binding Protein P300	Protein Coding	Q09472	60	GC22P052546	15.0961	https://www.genecards.org/cgi-bin/carddisp.pl?gene=EP300
RARRES2	Retinoic Acid Receptor Responder 2	Protein Coding	Q99969	46	GC07M150333	15.0849	https://www.genecards.org/cgi-bin/carddisp.pl?gene=RARRES2
FOXA2	Forkhead Box A2	Protein Coding	Q9Y261	53	GC20M022581	15.083	https://www.genecards.org/cgi-bin/carddisp.pl?gene=FOXA2
PNPLA2	Patatin Like Phospholipase Domain Containing 2	Protein Coding	Q96AD5	50	GC11P002890	15.0769	https://www.genecards.org/cgi-bin/carddisp.pl?gene=PNPLA2
FOXM1	Forkhead Box M1	Protein Coding	Q08050	50	GC12M002857	15.0719	https://www.genecards.org/cgi-bin/carddisp.pl?gene=FOXM1
CSNK2A1	Casein Kinase 2 Alpha 1	Protein Coding	P68400	57	GC20M000472	15.0717	https://www.genecards.org/cgi-bin/carddisp.pl?gene=CSNK2A1
AXDND1	Axonemal Dynein Light Chain Domain Containing 1	Protein Coding	Q5T1B0	38	GC01P179366	15.0415	https://www.genecards.org/cgi-bin/carddisp.pl?gene=AXDND1
HFE	Homeostatic Iron Regulator	Protein Coding	Q30201	52	GC06P026087	15.0135	https://www.genecards.org/cgi-bin/carddisp.pl?gene=HFE
PIK3C2A	Phosphatidylinositol-4-Phosphate 3-Kinase Catalytic Subunit Type 2 Alpha	Protein Coding	O00443	54	GC11M017772	14.9766	https://www.genecards.org/cgi-bin/carddisp.pl?gene=PIK3C2A
CYP2C19	Cytochrome P450 Family 2 Subfamily C Member 19	Protein Coding	P33261	50	GC10P094762	14.9684	https://www.genecards.org/cgi-bin/carddisp.pl?gene=CYP2C19
GGT1	Gamma-Glutamyltransferase 1	Protein Coding	P19440	56	GC22P024583	14.9397	https://www.genecards.org/cgi-bin/carddisp.pl?gene=GGT1
PDE3B	Phosphodiesterase 3B	Protein Coding	Q13370	49	GC11P014643	14.8439	https://www.genecards.org/cgi-bin/carddisp.pl?gene=PDE3B
SELE	Selectin E	Protein Coding	P16581	50	GC01M169722	14.818	https://www.genecards.org/cgi-bin/carddisp.pl?gene=SELE
POLD1	DNA Polymerase Delta 1, Catalytic Subunit	Protein Coding	P28340	53	GC19P083707	14.8176	https://www.genecards.org/cgi-bin/carddisp.pl?gene=POLD1
HHEX	Hematopoietically Expressed Homeobox	Protein Coding	Q03014	47	GC10P092689	14.794	https://www.genecards.org/cgi-bin/carddisp.pl?gene=HHEX
PDK4	Pyruvate Dehydrogenase Kinase 4	Protein Coding	Q16654	49	GC07M095583	14.7847	https://www.genecards.org/cgi-bin/carddisp.pl?gene=PDK4
GFPT1	Glutamine--Fructose-6-Phosphate Transaminase 1	Protein Coding	Q06210	52	GC02M069283	14.7388	https://www.genecards.org/cgi-bin/carddisp.pl?gene=GFPT1
TG	Thyroglobulin	Protein Coding	P01266	51	GC08P132866	14.7127	https://www.genecards.org/cgi-bin/carddisp.pl?gene=TG
SLC17A5	Solute Carrier Family 17 Member 5	Protein Coding	Q9NRA2	51	GC06M073593	14.6913	https://www.genecards.org/cgi-bin/carddisp.pl?gene=SLC17A5
DIO2	Iodothyronine Deiodinase 2	Protein Coding	Q92813	46	GC14M080197	14.6775	https://www.genecards.org/cgi-bin/carddisp.pl?gene=DIO2
MSTN	Myostatin	Protein Coding	O14793	53	GC02M190055	14.6525	https://www.genecards.org/cgi-bin/carddisp.pl?gene=MSTN
GAL	Galanin And GMAP Prepropeptide	Protein Coding	P22466	51	GC11P073118	14.6283	https://www.genecards.org/cgi-bin/carddisp.pl?gene=GAL
TTR	Transthyretin	Protein Coding	P02766	55	GC18P031557	14.6198	https://www.genecards.org/cgi-bin/carddisp.pl?gene=TTR
ABCC5	ATP Binding Cassette Subfamily C Member 5	Protein Coding	O15440	50	GC03M183919	14.5985	https://www.genecards.org/cgi-bin/carddisp.pl?gene=ABCC5
IL17A	Interleukin 17A	Protein Coding	Q16552	49	GC06P052186	14.5898	https://www.genecards.org/cgi-bin/carddisp.pl?gene=IL17A
CNR1	Cannabinoid Receptor 1	Protein Coding	P21554	53	GC06M088139	14.577	https://www.genecards.org/cgi-bin/carddisp.pl?gene=CNR1
CREB1	CAMP Responsive Element Binding Protein 1	Protein Coding	P16220	57	GC02P207529	14.5623	https://www.genecards.org/cgi-bin/carddisp.pl?gene=CREB1
ANGPTL8	Angiopoietin Like 8	Protein Coding	Q6UXH0	39	GC19P011241	14.5567	https://www.genecards.org/cgi-bin/carddisp.pl?gene=ANGPTL8
BAX	BCL2 Associated X, Apoptosis Regulator	Protein Coding	Q07812	57	GC19P048954	14.5494	https://www.genecards.org/cgi-bin/carddisp.pl?gene=BAX
ZFP57	ZFP57 Zinc Finger Protein	Protein Coding	Q9NU63	45	GC06M029672	14.5018	https://www.genecards.org/cgi-bin/carddisp.pl?gene=ZFP57
TRB	T Cell Receptor Beta Locus	Protein Coding	P0DSE2	24	GC07P153238	14.4744	https://www.genecards.org/cgi-bin/carddisp.pl?gene=TRB
XBP1	X-Box Binding Protein 1	Protein Coding	P17861	52	GC22M028794	14.3866	https://www.genecards.org/cgi-bin/carddisp.pl?gene=XBP1
ADM	Adrenomedullin	Protein Coding	P35318	52	GC11P010304	14.3814	https://www.genecards.org/cgi-bin/carddisp.pl?gene=ADM
STX4	Syntaxin 4	Protein Coding	Q12846	49	GC16P047799	14.3502	https://www.genecards.org/cgi-bin/carddisp.pl?gene=STX4
DHFR	Dihydrofolate Reductase	Protein Coding	P00374	55	GC05M080626	14.329	https://www.genecards.org/cgi-bin/carddisp.pl?gene=DHFR
RHEB	Ras Homolog, MTORC1 Binding	Protein Coding	Q15382	57	GC07M151466	14.311	https://www.genecards.org/cgi-bin/carddisp.pl?gene=RHEB
PARP1	Poly(ADP-Ribose) Polymerase 1	Protein Coding	P09874	57	GC01M226360	14.3094	https://www.genecards.org/cgi-bin/carddisp.pl?gene=PARP1
KL	Klotho	Protein Coding	Q9UEF7	54	GC13P033016	14.2888	https://www.genecards.org/cgi-bin/carddisp.pl?gene=KL
NPPA	Natriuretic Peptide A	Protein Coding	P01160	52	GC01M011846	14.259	https://www.genecards.org/cgi-bin/carddisp.pl?gene=NPPA
CDK4	Cyclin Dependent Kinase 4	Protein Coding	P11802	61	GC12M058711	14.2578	https://www.genecards.org/cgi-bin/carddisp.pl?gene=CDK4
SLC2A3	Solute Carrier Family 2 Member 3	Protein Coding	P11169	54	GC12M007919	14.2422	https://www.genecards.org/cgi-bin/carddisp.pl?gene=SLC2A3
AKT3	AKT Serine/Threonine Kinase 3	Protein Coding	Q9Y243	61	GC01M243488	14.224	https://www.genecards.org/cgi-bin/carddisp.pl?gene=AKT3
NR1H4	Nuclear Receptor Subfamily 1 Group H Member 4	Protein Coding	Q96RI1	54	GC12P100473	14.2136	https://www.genecards.org/cgi-bin/carddisp.pl?gene=NR1H4
PRSS1	Serine Protease 1	Protein Coding	P07477	52	GC07P152152	14.2129	https://www.genecards.org/cgi-bin/carddisp.pl?gene=PRSS1
LCN2	Lipocalin 2	Protein Coding	P80188	52	GC09P128149	14.2069	https://www.genecards.org/cgi-bin/carddisp.pl?gene=LCN2
ST3GAL4	ST3 Beta-Galactoside Alpha-2,3-Sialyltransferase 4	Protein Coding	Q11206	49	GC11P126355	14.1776	https://www.genecards.org/cgi-bin/carddisp.pl?gene=ST3GAL4
IL1RN	Interleukin 1 Receptor Antagonist	Protein Coding	P18510	57	GC02P125995	14.1222	https://www.genecards.org/cgi-bin/carddisp.pl?gene=IL1RN
HMOX1	Heme Oxygenase 1	Protein Coding	P09601	59	GC22P035380	14.091	https://www.genecards.org/cgi-bin/carddisp.pl?gene=HMOX1
FNDC5	Fibronectin Type III Domain Containing 5	Protein Coding	Q8NAU1	41	GC01M033678	14.0598	https://www.genecards.org/cgi-bin/carddisp.pl?gene=FNDC5
PAPPA2	Pappalysin 2	Protein Coding	Q9BXP8	46	GC01P176463	14.0553	https://www.genecards.org/cgi-bin/carddisp.pl?gene=PAPPA2
HADH	Hydroxyacyl-CoA Dehydrogenase	Protein Coding	Q16836	54	GC04P107989	14.0473	https://www.genecards.org/cgi-bin/carddisp.pl?gene=HADH
BLM	BLM RecQ Like Helicase	Protein Coding	P54132	56	GC15P090717	14.0384	https://www.genecards.org/cgi-bin/carddisp.pl?gene=BLM
CYP2D6	Cytochrome P450 Family 2 Subfamily D Member 6	Protein Coding	P10635	52	GC22M042126	14.0112	https://www.genecards.org/cgi-bin/carddisp.pl?gene=CYP2D6
PCSK2	Proprotein Convertase Subtilisin/Kexin Type 2	Protein Coding	P16519	50	GC20P017226	13.9521	https://www.genecards.org/cgi-bin/carddisp.pl?gene=PCSK2
FASLG	Fas Ligand	Protein Coding	P48023	55	GC01P172659	13.9189	https://www.genecards.org/cgi-bin/carddisp.pl?gene=FASLG
PTPRN2	Protein Tyrosine Phosphatase Receptor Type N2	Protein Coding	Q92932	51	GC07M157539	13.8982	https://www.genecards.org/cgi-bin/carddisp.pl?gene=PTPRN2
THBD	Thrombomodulin	Protein Coding	P07204	53	GC20M023026	13.8833	https://www.genecards.org/cgi-bin/carddisp.pl?gene=THBD
PDP1	Pyruvate Dehydrogenase Phosphatase Catalytic Subunit 1	Protein Coding	Q9P0J1	54	GC08P093857	13.7855	https://www.genecards.org/cgi-bin/carddisp.pl?gene=PDP1
EIF4E	Eukaryotic Translation Initiation Factor 4E	Protein Coding	P06730	56	GC04M098879	13.7835	https://www.genecards.org/cgi-bin/carddisp.pl?gene=EIF4E
SCD	Stearoyl-CoA Desaturase	Protein Coding	O00767	56	GC10P100347	13.7616	https://www.genecards.org/cgi-bin/carddisp.pl?gene=SCD
MSBP1	Minisatellite Binding Protein 1	Protein Coding		6	GC00U990213	13.7063	https://www.genecards.org/cgi-bin/carddisp.pl?gene=MSBP1
GSTP1	Glutathione S-Transferase Pi 1	Protein Coding	P09211	57	GC11P067583	13.6896	https://www.genecards.org/cgi-bin/carddisp.pl?gene=GSTP1
PBX1	PBX Homeobox 1	Protein Coding	P40424	55	GC01P164524	13.6677	https://www.genecards.org/cgi-bin/carddisp.pl?gene=PBX1
ERCC1	ERCC Excision Repair 1, Endonuclease Non-Catalytic Subunit	Protein Coding	P07992	53	GC19M079717	13.6408	https://www.genecards.org/cgi-bin/carddisp.pl?gene=ERCC1
TNFRSF1B	TNF Receptor Superfamily Member 1B	Protein Coding	P20333	56	GC01P012401	13.6372	https://www.genecards.org/cgi-bin/carddisp.pl?gene=TNFRSF1B
STAR	Steroidogenic Acute Regulatory Protein	Protein Coding	P49675	51	GC08M038153	13.605	https://www.genecards.org/cgi-bin/carddisp.pl?gene=STAR
CALCA	Calcitonin Related Polypeptide Alpha	Protein Coding	P06881	49	GC11M014966	13.6043	https://www.genecards.org/cgi-bin/carddisp.pl?gene=CALCA
DUSP1	Dual Specificity Phosphatase 1	Protein Coding	P28562	52	GC05M172768	13.6037	https://www.genecards.org/cgi-bin/carddisp.pl?gene=DUSP1
CPT1A	Carnitine Palmitoyltransferase 1A	Protein Coding	P50416	54	GC11M068754	13.5919	https://www.genecards.org/cgi-bin/carddisp.pl?gene=CPT1A
APLN	Apelin	Protein Coding	Q9ULZ1	43	GC0XM129645	13.563	https://www.genecards.org/cgi-bin/carddisp.pl?gene=APLN
KRT18	Keratin 18	Protein Coding	P05783	57	GC12P052948	13.5534	https://www.genecards.org/cgi-bin/carddisp.pl?gene=KRT18
LDLR	Low Density Lipoprotein Receptor	Protein Coding	P01130	58	GC19P011212	13.4944	https://www.genecards.org/cgi-bin/carddisp.pl?gene=LDLR
CASP8	Caspase 8	Protein Coding	Q14790	59	GC02P201233	13.4943	https://www.genecards.org/cgi-bin/carddisp.pl?gene=CASP8
STX16	Syntaxin 16	Protein Coding	O14662	48	GC20P058652	13.4798	https://www.genecards.org/cgi-bin/carddisp.pl?gene=STX16
BIRC5	Baculoviral IAP Repeat Containing 5	Protein Coding	O15392	52	GC17P078214	13.4566	https://www.genecards.org/cgi-bin/carddisp.pl?gene=BIRC5
GIPR	Gastric Inhibitory Polypeptide Receptor	Protein Coding	P48546	50	GC19P045668	13.4516	https://www.genecards.org/cgi-bin/carddisp.pl?gene=GIPR
APOA5	Apolipoprotein A5	Protein Coding	Q6Q788	50	GC11M116789	13.4501	https://www.genecards.org/cgi-bin/carddisp.pl?gene=APOA5
IL6R	Interleukin 6 Receptor	Protein Coding	P08887	57	GC01P154405	13.4465	https://www.genecards.org/cgi-bin/carddisp.pl?gene=IL6R
PCK1	Phosphoenolpyruvate Carboxykinase 1	Protein Coding	P35558	54	GC20P057561	13.4365	https://www.genecards.org/cgi-bin/carddisp.pl?gene=PCK1
PLG	Plasminogen	Protein Coding	P00747	56	GC06P160702	13.4317	https://www.genecards.org/cgi-bin/carddisp.pl?gene=PLG
EIF2AK2	Eukaryotic Translation Initiation Factor 2 Alpha Kinase 2	Protein Coding	P19525	57	GC02M037099	13.4136	https://www.genecards.org/cgi-bin/carddisp.pl?gene=EIF2AK2
BCHE	Butyrylcholinesterase	Protein Coding	P06276	57	GC03M165772	13.4016	https://www.genecards.org/cgi-bin/carddisp.pl?gene=BCHE
NF1	Neurofibromin 1	Protein Coding	P21359	54	GC17P031094	13.342	https://www.genecards.org/cgi-bin/carddisp.pl?gene=NF1
ANXA5	Annexin A5	Protein Coding	P08758	53	GC04M121667	13.315	https://www.genecards.org/cgi-bin/carddisp.pl?gene=ANXA5
TCF3	Transcription Factor 3	Protein Coding	P15923	53	GC19M001609	13.3149	https://www.genecards.org/cgi-bin/carddisp.pl?gene=TCF3
SIK2	Salt Inducible Kinase 2	Protein Coding	Q9H0K1	52	GC11P112129	13.306	https://www.genecards.org/cgi-bin/carddisp.pl?gene=SIK2
SLC30A10	Solute Carrier Family 30 Member 10	Protein Coding	Q6XR72	49	GC01M219685	13.2923	https://www.genecards.org/cgi-bin/carddisp.pl?gene=SLC30A10
LOC109504725	Androgen Receptor Repeat Instability Region	Functional Element		4	GC0XP067546	13.2676	https://www.genecards.org/cgi-bin/carddisp.pl?gene=LOC109504725
NFKBIA	NFKB Inhibitor Alpha	Protein Coding	P25963	57	GC14M035401	13.2529	https://www.genecards.org/cgi-bin/carddisp.pl?gene=NFKBIA
CFTR	CF Transmembrane Conductance Regulator	Protein Coding	P13569	58	GC07P117287	13.2271	https://www.genecards.org/cgi-bin/carddisp.pl?gene=CFTR
SI	Sucrase-Isomaltase	Protein Coding	P14410	52	GC03M164978	13.2134	https://www.genecards.org/cgi-bin/carddisp.pl?gene=SI
NUP93	Nucleoporin 93	Protein Coding	Q8N1F7	48	GC16P057304	13.2124	https://www.genecards.org/cgi-bin/carddisp.pl?gene=NUP93
PTPN2	Protein Tyrosine Phosphatase Non-Receptor Type 2	Protein Coding	P17706	53	GC18M030182	13.1933	https://www.genecards.org/cgi-bin/carddisp.pl?gene=PTPN2
APOA2	Apolipoprotein A2	Protein Coding	P02652	52	GC01M161222	13.1835	https://www.genecards.org/cgi-bin/carddisp.pl?gene=APOA2
PEA15	Proliferation And Apoptosis Adaptor Protein 15	Protein Coding	Q15121	48	GC01P160205	13.1423	https://www.genecards.org/cgi-bin/carddisp.pl?gene=PEA15
PTH	Parathyroid Hormone	Protein Coding	P01270	52	GC11M013492	13.0557	https://www.genecards.org/cgi-bin/carddisp.pl?gene=PTH
CXCL10	C-X-C Motif Chemokine Ligand 10	Protein Coding	P02778	51	GC04M076021	13.0519	https://www.genecards.org/cgi-bin/carddisp.pl?gene=CXCL10
TFAP2A	Transcription Factor AP-2 Alpha	Protein Coding	P05549	54	GC06M010393	13.0311	https://www.genecards.org/cgi-bin/carddisp.pl?gene=TFAP2A
MCL1	MCL1 Apoptosis Regulator, BCL2 Family Member	Protein Coding	Q07820	54	GC01M155854	13.0218	https://www.genecards.org/cgi-bin/carddisp.pl?gene=MCL1
SERPINA1	Serpin Family A Member 1	Protein Coding	P01009	56	GC14M094376	13.0096	https://www.genecards.org/cgi-bin/carddisp.pl?gene=SERPINA1
HSPA4	Heat Shock Protein Family A (Hsp70) Member 4	Protein Coding	P34932	49	GC05P133062	13.0039	https://www.genecards.org/cgi-bin/carddisp.pl?gene=HSPA4
PDGFRA	Platelet Derived Growth Factor Receptor Alpha	Protein Coding	P16234	60	GC04P054229	12.9926	https://www.genecards.org/cgi-bin/carddisp.pl?gene=PDGFRA
SGPL1	Sphingosine-1-Phosphate Lyase 1	Protein Coding	O95470	54	GC10P070815	12.9809	https://www.genecards.org/cgi-bin/carddisp.pl?gene=SGPL1
MC2R	Melanocortin 2 Receptor	Protein Coding	Q01718	53	GC18M030188	12.9629	https://www.genecards.org/cgi-bin/carddisp.pl?gene=MC2R
CEBPA	CCAAT Enhancer Binding Protein Alpha	Protein Coding	P49715	53	GC19M033299	12.9623	https://www.genecards.org/cgi-bin/carddisp.pl?gene=CEBPA
HSPD1	Heat Shock Protein Family D (Hsp60) Member 1	Protein Coding	P10809	56	GC02M197486	12.9602	https://www.genecards.org/cgi-bin/carddisp.pl?gene=HSPD1
CELA2A	Chymotrypsin Like Elastase 2A	Protein Coding	P08217	48	GC01P015456	12.9366	https://www.genecards.org/cgi-bin/carddisp.pl?gene=CELA2A
YY1	YY1 Transcription Factor	Protein Coding	P25490	55	GC14P100238	12.9361	https://www.genecards.org/cgi-bin/carddisp.pl?gene=YY1
ABCA1	ATP Binding Cassette Subfamily A Member 1	Protein Coding	O95477	55	GC09M104781	12.9339	https://www.genecards.org/cgi-bin/carddisp.pl?gene=ABCA1
NIDDM2	Non Insulin Dependent Diabetes Mellitus 2	Genetic Locus		4	GC12U990063	12.816	https://www.genecards.org/cgi-bin/carddisp.pl?gene=NIDDM2
GSK3A	Glycogen Synthase Kinase 3 Alpha	Protein Coding	P49840	56	GC19M079626	12.7955	https://www.genecards.org/cgi-bin/carddisp.pl?gene=GSK3A
NOX4	NADPH Oxidase 4	Protein Coding	Q9NPH5	49	GC11M089324	12.7674	https://www.genecards.org/cgi-bin/carddisp.pl?gene=NOX4
TKT	Transketolase	Protein Coding	P29401	52	GC03M053224	12.7598	https://www.genecards.org/cgi-bin/carddisp.pl?gene=TKT
C10orf67	Chromosome 10 Open Reading Frame 67	Protein Coding	Q8IYJ2	38	GC10M023201	12.7495	https://www.genecards.org/cgi-bin/carddisp.pl?gene=C10orf67
NUP205	Nucleoporin 205	Protein Coding	Q92621	46	GC07P135557	12.7484	https://www.genecards.org/cgi-bin/carddisp.pl?gene=NUP205
F7	Coagulation Factor VII	Protein Coding	P08709	54	GC13P113105	12.7144	https://www.genecards.org/cgi-bin/carddisp.pl?gene=F7
NLRP3	NLR Family Pyrin Domain Containing 3	Protein Coding	Q96P20	55	GC01P247415	12.6833	https://www.genecards.org/cgi-bin/carddisp.pl?gene=NLRP3
CSF1	Colony Stimulating Factor 1	Protein Coding	P09603	51	GC01P109911	12.6668	https://www.genecards.org/cgi-bin/carddisp.pl?gene=CSF1
ACACA	Acetyl-CoA Carboxylase Alpha	Protein Coding	Q13085	55	GC17M037084	12.6659	https://www.genecards.org/cgi-bin/carddisp.pl?gene=ACACA
CXCL12	C-X-C Motif Chemokine Ligand 12	Protein Coding	P48061	52	GC10M044370	12.6612	https://www.genecards.org/cgi-bin/carddisp.pl?gene=CXCL12
PLTP	Phospholipid Transfer Protein	Protein Coding	P55058	51	GC20M045898	12.6578	https://www.genecards.org/cgi-bin/carddisp.pl?gene=PLTP
AKR1B1	Aldo-Keto Reductase Family 1 Member B	Protein Coding	P15121	53	GC07M134442	12.6265	https://www.genecards.org/cgi-bin/carddisp.pl?gene=AKR1B1
ANGPTL4	Angiopoietin Like 4	Protein Coding	Q9BY76	50	GC19P008363	12.6145	https://www.genecards.org/cgi-bin/carddisp.pl?gene=ANGPTL4
PLEK	Pleckstrin	Protein Coding	P08567	47	GC02P068365	12.5995	https://www.genecards.org/cgi-bin/carddisp.pl?gene=PLEK
PRKCE	Protein Kinase C Epsilon	Protein Coding	Q02156	55	GC02P045651	12.5824	https://www.genecards.org/cgi-bin/carddisp.pl?gene=PRKCE
EDNRA	Endothelin Receptor Type A	Protein Coding	P25101	56	GC04P147480	12.5505	https://www.genecards.org/cgi-bin/carddisp.pl?gene=EDNRA
NOS1	Nitric Oxide Synthase 1	Protein Coding	P29475	56	GC12M117208	12.5492	https://www.genecards.org/cgi-bin/carddisp.pl?gene=NOS1
TOP2A	DNA Topoisomerase II Alpha	Protein Coding	P11388	57	GC17M040388	12.5359	https://www.genecards.org/cgi-bin/carddisp.pl?gene=TOP2A
TPO	Thyroid Peroxidase	Protein Coding	P07202	55	GC02P001374	12.5354	https://www.genecards.org/cgi-bin/carddisp.pl?gene=TPO
NR5A1	Nuclear Receptor Subfamily 5 Group A Member 1	Protein Coding	Q13285	56	GC09M124481	12.5258	https://www.genecards.org/cgi-bin/carddisp.pl?gene=NR5A1
CNOT1	CCR4-NOT Transcription Complex Subunit 1	Protein Coding	A5YKK6	48	GC16M058519	12.5223	https://www.genecards.org/cgi-bin/carddisp.pl?gene=CNOT1
SDC4	Syndecan 4	Protein Coding	P31431	51	GC20M045325	12.4822	https://www.genecards.org/cgi-bin/carddisp.pl?gene=SDC4
FOXC2	Forkhead Box C2	Protein Coding	Q99958	49	GC16P086620	12.4698	https://www.genecards.org/cgi-bin/carddisp.pl?gene=FOXC2
FGFR1	Fibroblast Growth Factor Receptor 1	Protein Coding	P11362	62	GC08M038400	12.4658	https://www.genecards.org/cgi-bin/carddisp.pl?gene=FGFR1
CYBA	Cytochrome B-245 Alpha Chain	Protein Coding	P13498	54	GC16M088643	12.4534	https://www.genecards.org/cgi-bin/carddisp.pl?gene=CYBA
NUP133	Nucleoporin 133	Protein Coding	Q8WUM0	49	GC01M229885	12.4528	https://www.genecards.org/cgi-bin/carddisp.pl?gene=NUP133
HMGCR	3-Hydroxy-3-Methylglutaryl-CoA Reductase	Protein Coding	P04035	53	GC05P075336	12.448	https://www.genecards.org/cgi-bin/carddisp.pl?gene=HMGCR
ACE2	Angiotensin Converting Enzyme 2	Protein Coding	Q9BYF1	56	GC0XM015494	12.4399	https://www.genecards.org/cgi-bin/carddisp.pl?gene=ACE2
SOX9	SRY-Box Transcription Factor 9	Protein Coding	P48436	52	GC17P072121	12.4252	https://www.genecards.org/cgi-bin/carddisp.pl?gene=SOX9
FGFR2	Fibroblast Growth Factor Receptor 2	Protein Coding	P21802	62	GC10M121478	12.4251	https://www.genecards.org/cgi-bin/carddisp.pl?gene=FGFR2
F9	Coagulation Factor IX	Protein Coding	P00740	54	GC0XP139530	12.4153	https://www.genecards.org/cgi-bin/carddisp.pl?gene=F9
ABCC6	ATP Binding Cassette Subfamily C Member 6	Protein Coding	O95255	54	GC16M016259	12.4148	https://www.genecards.org/cgi-bin/carddisp.pl?gene=ABCC6
GAPDH	Glyceraldehyde-3-Phosphate Dehydrogenase	Protein Coding	P04406	57	GC12P028185	12.4033	https://www.genecards.org/cgi-bin/carddisp.pl?gene=GAPDH
APOH	Apolipoprotein H	Protein Coding	P02749	50	GC17M066212	12.3959	https://www.genecards.org/cgi-bin/carddisp.pl?gene=APOH
LPA	Lipoprotein(A)	Protein Coding	P08519	46	GC06M160531	12.3593	https://www.genecards.org/cgi-bin/carddisp.pl?gene=LPA
SELP	Selectin P	Protein Coding	P16109	52	GC01M169558	12.331	https://www.genecards.org/cgi-bin/carddisp.pl?gene=SELP
HP	Haptoglobin	Protein Coding	P00738	52	GC16P073300	12.3105	https://www.genecards.org/cgi-bin/carddisp.pl?gene=HP
DMPK	DM1 Protein Kinase	Protein Coding	Q09013	54	GC19M045769	12.2986	https://www.genecards.org/cgi-bin/carddisp.pl?gene=DMPK
CASR	Calcium Sensing Receptor	Protein Coding	P41180	58	GC03P122183	12.2957	https://www.genecards.org/cgi-bin/carddisp.pl?gene=CASR
STEAP4	STEAP4 Metalloreductase	Protein Coding	Q687X5	48	GC07M088439	12.2846	https://www.genecards.org/cgi-bin/carddisp.pl?gene=STEAP4
SLC27A1	Solute Carrier Family 27 Member 1	Protein Coding	Q6PCB7	46	GC19P082829	12.2783	https://www.genecards.org/cgi-bin/carddisp.pl?gene=SLC27A1
CBL	Cbl Proto-Oncogene	Protein Coding	P22681	58	GC11P119206	12.2538	https://www.genecards.org/cgi-bin/carddisp.pl?gene=CBL
LRP5	LDL Receptor Related Protein 5	Protein Coding	O75197	56	GC11P068298	12.2293	https://www.genecards.org/cgi-bin/carddisp.pl?gene=LRP5
AURKA	Aurora Kinase A	Protein Coding	O14965	58	GC20M056370	12.2196	https://www.genecards.org/cgi-bin/carddisp.pl?gene=AURKA
STX1A	Syntaxin 1A	Protein Coding	Q16623	54	GC07M074106	12.2044	https://www.genecards.org/cgi-bin/carddisp.pl?gene=STX1A
COG2	Component Of Oligomeric Golgi Complex 2	Protein Coding	Q14746	47	GC01P230642	12.1835	https://www.genecards.org/cgi-bin/carddisp.pl?gene=COG2
HSPA1A	Heat Shock Protein Family A (Hsp70) Member 1A	Protein Coding	P0DMV8	53	GC06P104117	12.1715	https://www.genecards.org/cgi-bin/carddisp.pl?gene=HSPA1A
COQ8B	Coenzyme Q8B	Protein Coding	Q96D53	46	GC19M079571	12.1646	https://www.genecards.org/cgi-bin/carddisp.pl?gene=COQ8B
PTPN3	Protein Tyrosine Phosphatase Non-Receptor Type 3	Protein Coding	P26045	50	GC09M109375	12.1424	https://www.genecards.org/cgi-bin/carddisp.pl?gene=PTPN3
CST3	Cystatin C	Protein Coding	P01034	50	GC20M023781	12.1288	https://www.genecards.org/cgi-bin/carddisp.pl?gene=CST3
HDAC9	Histone Deacetylase 9	Protein Coding	Q9UKV0	56	GC07P018086	12.1111	https://www.genecards.org/cgi-bin/carddisp.pl?gene=HDAC9
AGER	Advanced Glycosylation End-Product Specific Receptor	Protein Coding	Q15109	53	GC06M032180	12.0923	https://www.genecards.org/cgi-bin/carddisp.pl?gene=AGER
AIRE	Autoimmune Regulator	Protein Coding	O43918	50	GC21P044285	12.0897	https://www.genecards.org/cgi-bin/carddisp.pl?gene=AIRE
ACTN4	Actinin Alpha 4	Protein Coding	O43707	53	GC19P038647	12.0615	https://www.genecards.org/cgi-bin/carddisp.pl?gene=ACTN4
NUP160	Nucleoporin 160	Protein Coding	Q12769	47	GC11M108890	12.0482	https://www.genecards.org/cgi-bin/carddisp.pl?gene=NUP160
MT-ND1	Mitochondrially Encoded NADH:Ubiquinone Oxidoreductase Core Subunit 1	Protein Coding	P03886	36	GCMTP003309	12.031	https://www.genecards.org/cgi-bin/carddisp.pl?gene=MT-ND1
FADS1	Fatty Acid Desaturase 1	Protein Coding	O60427	49	GC11M061799	12.0236	https://www.genecards.org/cgi-bin/carddisp.pl?gene=FADS1
FGF19	Fibroblast Growth Factor 19	Protein Coding	O95750	50	GC11M109428	12.0145	https://www.genecards.org/cgi-bin/carddisp.pl?gene=FGF19
APP	Amyloid Beta Precursor Protein	Protein Coding	P05067	58	GC21M025880	12.0116	https://www.genecards.org/cgi-bin/carddisp.pl?gene=APP
LCAT	Lecithin-Cholesterol Acyltransferase	Protein Coding	P04180	54	GC16M067939	12.0113	https://www.genecards.org/cgi-bin/carddisp.pl?gene=LCAT
JAZF1	JAZF Zinc Finger 1	Protein Coding	Q86VZ6	45	GC07M027830	12.0016	https://www.genecards.org/cgi-bin/carddisp.pl?gene=JAZF1
KLK3	Kallikrein Related Peptidase 3	Protein Coding	P07288	53	GC19P050854	12.0004	https://www.genecards.org/cgi-bin/carddisp.pl?gene=KLK3
F8	Coagulation Factor VIII	Protein Coding	P00451	54	GC0XM154835	11.999	https://www.genecards.org/cgi-bin/carddisp.pl?gene=F8
PTS	6-Pyruvoyltetrahydropterin Synthase	Protein Coding	Q03393	52	GC11P112226	11.9757	https://www.genecards.org/cgi-bin/carddisp.pl?gene=PTS
SLC12A3	Solute Carrier Family 12 Member 3	Protein Coding	P55017	54	GC16P056865	11.9689	https://www.genecards.org/cgi-bin/carddisp.pl?gene=SLC12A3
AOC3	Amine Oxidase Copper Containing 3	Protein Coding	Q16853	52	GC17P042851	11.9509	https://www.genecards.org/cgi-bin/carddisp.pl?gene=AOC3
HSPA5	Heat Shock Protein Family A (Hsp70) Member 5	Protein Coding	P11021	56	GC09M125234	11.9303	https://www.genecards.org/cgi-bin/carddisp.pl?gene=HSPA5
SERPINF1	Serpin Family F Member 1	Protein Coding	P36955	52	GC17P002420	11.9252	https://www.genecards.org/cgi-bin/carddisp.pl?gene=SERPINF1
MPO	Myeloperoxidase	Protein Coding	P05164	60	GC17M058269	11.9198	https://www.genecards.org/cgi-bin/carddisp.pl?gene=MPO
CPQ	Carboxypeptidase Q	Protein Coding	Q9Y646	45	GC08P096645	11.9081	https://www.genecards.org/cgi-bin/carddisp.pl?gene=CPQ
IFNA1	Interferon Alpha 1	Protein Coding	P01562	46	GC09P021647	11.9039	https://www.genecards.org/cgi-bin/carddisp.pl?gene=IFNA1
TAP1	Transporter 1, ATP Binding Cassette Subfamily B Member	Protein Coding	Q03518	55	GC06M080986	11.8974	https://www.genecards.org/cgi-bin/carddisp.pl?gene=TAP1
GSTM1	Glutathione S-Transferase Mu 1	Protein Coding	P09488	49	GC01P109687	11.8932	https://www.genecards.org/cgi-bin/carddisp.pl?gene=GSTM1
CYP2A6	Cytochrome P450 Family 2 Subfamily A Member 6	Protein Coding	P11509	53	GC19M040843	11.8666	https://www.genecards.org/cgi-bin/carddisp.pl?gene=CYP2A6
MC3R	Melanocortin 3 Receptor	Protein Coding	P41968	47	GC20P056248	11.8619	https://www.genecards.org/cgi-bin/carddisp.pl?gene=MC3R
DBH	Dopamine Beta-Hydroxylase	Protein Coding	P09172	58	GC09P133636	11.8585	https://www.genecards.org/cgi-bin/carddisp.pl?gene=DBH
SLPI	Secretory Leukocyte Peptidase Inhibitor	Protein Coding	P03973	47	GC20M045252	11.8571	https://www.genecards.org/cgi-bin/carddisp.pl?gene=SLPI
VAMP2	Vesicle Associated Membrane Protein 2	Protein Coding	P63027	51	GC17M013548	11.8143	https://www.genecards.org/cgi-bin/carddisp.pl?gene=VAMP2
IL4R	Interleukin 4 Receptor	Protein Coding	P24394	54	GC16P046806	11.8062	https://www.genecards.org/cgi-bin/carddisp.pl?gene=IL4R
CSN1S1	Casein Alpha S1	Protein Coding	P47710	43	GC04P069950	11.7994	https://www.genecards.org/cgi-bin/carddisp.pl?gene=CSN1S1
CHGA	Chromogranin A	Protein Coding	P10645	50	GC14P092962	11.7613	https://www.genecards.org/cgi-bin/carddisp.pl?gene=CHGA
NGF	Nerve Growth Factor	Protein Coding	P01138	58	GC01M115285	11.7273	https://www.genecards.org/cgi-bin/carddisp.pl?gene=NGF
LOC126806252	BRD4-Independent Group 4 Enhancer GRCh37_chr2:73828496-73829695	Functional Element		4	GC02P073601	11.7121	https://www.genecards.org/cgi-bin/carddisp.pl?gene=LOC126806252
PFKM	Phosphofructokinase, Muscle	Protein Coding	P08237	56	GC12P048105	11.675	https://www.genecards.org/cgi-bin/carddisp.pl?gene=PFKM
TAB2	TGF-Beta Activated Kinase 1 (MAP3K7) Binding Protein 2	Protein Coding	Q9NYJ8	56	GC06P149218	11.6664	https://www.genecards.org/cgi-bin/carddisp.pl?gene=TAB2
MFN2	Mitofusin 2	Protein Coding	O95140	55	GC01P011980	11.6647	https://www.genecards.org/cgi-bin/carddisp.pl?gene=MFN2
ERBB3	Erb-B2 Receptor Tyrosine Kinase 3	Protein Coding	P21860	61	GC12P058086	11.6463	https://www.genecards.org/cgi-bin/carddisp.pl?gene=ERBB3
DRD2	Dopamine Receptor D2	Protein Coding	P14416	56	GC11M113409	11.6263	https://www.genecards.org/cgi-bin/carddisp.pl?gene=DRD2
MLKL	Mixed Lineage Kinase Domain Like Pseudokinase	Protein Coding	Q8NB16	49	GC16M074720	11.6191	https://www.genecards.org/cgi-bin/carddisp.pl?gene=MLKL
RRAD	RRAD, Ras Related Glycolysis Inhibitor And Calcium Channel Regulator	Protein Coding	P55042	46	GC16M067103	11.6068	https://www.genecards.org/cgi-bin/carddisp.pl?gene=RRAD
TTN	Titin	Protein Coding	Q8WZ42	54	GC02M178525	11.5973	https://www.genecards.org/cgi-bin/carddisp.pl?gene=TTN
PTK2	Protein Tyrosine Kinase 2	Protein Coding	Q05397	54	GC08M140657	11.5913	https://www.genecards.org/cgi-bin/carddisp.pl?gene=PTK2
CCL11	C-C Motif Chemokine Ligand 11	Protein Coding	P51671	52	GC17P034285	11.5859	https://www.genecards.org/cgi-bin/carddisp.pl?gene=CCL11
CDKN1B	Cyclin Dependent Kinase Inhibitor 1B	Protein Coding	P46527	56	GC12P028528	11.5851	https://www.genecards.org/cgi-bin/carddisp.pl?gene=CDKN1B
LTA	Lymphotoxin Alpha	Protein Coding	P01374	49	GC06P104096	11.5812	https://www.genecards.org/cgi-bin/carddisp.pl?gene=LTA
SOS1	SOS Ras/Rac Guanine Nucleotide Exchange Factor 1	Protein Coding	Q07889	57	GC02M039125	11.5674	https://www.genecards.org/cgi-bin/carddisp.pl?gene=SOS1
HLA-A	Major Histocompatibility Complex, Class I, A	Protein Coding	P04439	53	GC06P104057	11.5495	https://www.genecards.org/cgi-bin/carddisp.pl?gene=HLA-A
HSD11B2	Hydroxysteroid 11-Beta Dehydrogenase 2	Protein Coding	P80365	52	GC16P067433	11.5483	https://www.genecards.org/cgi-bin/carddisp.pl?gene=HSD11B2
AQP7	Aquaporin 7	Protein Coding	O14520	50	GC09M033384	11.5165	https://www.genecards.org/cgi-bin/carddisp.pl?gene=AQP7
LOC114803475	PPARG EExon Liver Enhancer	Functional Element		4	GC03P012405	11.5076	https://www.genecards.org/cgi-bin/carddisp.pl?gene=LOC114803475
TYMS	Thymidylate Synthetase	Protein Coding	P04818	57	GC18P000657	11.5013	https://www.genecards.org/cgi-bin/carddisp.pl?gene=TYMS
BMP6	Bone Morphogenetic Protein 6	Protein Coding	P22004	52	GC06P007726	11.4901	https://www.genecards.org/cgi-bin/carddisp.pl?gene=BMP6
NUP107	Nucleoporin 107	Protein Coding	P57740	50	GC12P068686	11.4805	https://www.genecards.org/cgi-bin/carddisp.pl?gene=NUP107
PPARGC1B	PPARG Coactivator 1 Beta	Protein Coding	Q86YN6	42	GC05P149730	11.4657	https://www.genecards.org/cgi-bin/carddisp.pl?gene=PPARGC1B
CYCS	Cytochrome C, Somatic	Protein Coding	P99999	55	GC07M025118	11.4556	https://www.genecards.org/cgi-bin/carddisp.pl?gene=CYCS
LMNB2	Lamin B2	Protein Coding	Q03252	49	GC19M009208	11.4406	https://www.genecards.org/cgi-bin/carddisp.pl?gene=LMNB2
IFIH1	Interferon Induced With Helicase C Domain 1	Protein Coding	Q9BYX4	54	GC02M162267	11.4306	https://www.genecards.org/cgi-bin/carddisp.pl?gene=IFIH1
HBA1	Hemoglobin Subunit Alpha 1	Protein Coding	P69905	49	GC16P021338	11.4254	https://www.genecards.org/cgi-bin/carddisp.pl?gene=HBA1
MEF2A	Myocyte Enhancer Factor 2A	Protein Coding	Q02078	52	GC15P099565	11.4221	https://www.genecards.org/cgi-bin/carddisp.pl?gene=MEF2A
SCARB1	Scavenger Receptor Class B Member 1	Protein Coding	Q8WTV0	54	GC12M124776	11.4136	https://www.genecards.org/cgi-bin/carddisp.pl?gene=SCARB1
NCOA1	Nuclear Receptor Coactivator 1	Protein Coding	Q15788	50	GC02P024492	11.4049	https://www.genecards.org/cgi-bin/carddisp.pl?gene=NCOA1
SERPINA6	Serpin Family A Member 6	Protein Coding	P08185	52	GC14M115268	11.3861	https://www.genecards.org/cgi-bin/carddisp.pl?gene=SERPINA6
GSR	Glutathione-Disulfide Reductase	Protein Coding	P00390	56	GC08M030678	11.37	https://www.genecards.org/cgi-bin/carddisp.pl?gene=GSR
HSPA8	Heat Shock Protein Family A (Hsp70) Member 8	Protein Coding	P11142	56	GC11M123057	11.3416	https://www.genecards.org/cgi-bin/carddisp.pl?gene=HSPA8
MYOD1	Myogenic Differentiation 1	Protein Coding	P15172	53	GC11P017719	11.3215	https://www.genecards.org/cgi-bin/carddisp.pl?gene=MYOD1
NAGLU	N-Acetyl-Alpha-Glucosaminidase	Protein Coding	P54802	50	GC17P078080	11.3038	https://www.genecards.org/cgi-bin/carddisp.pl?gene=NAGLU
ACSL1	Acyl-CoA Synthetase Long Chain Family Member 1	Protein Coding	P33121	53	GC04M184755	11.2967	https://www.genecards.org/cgi-bin/carddisp.pl?gene=ACSL1
DCAF17	DDB1 And CUL4 Associated Factor 17	Protein Coding	Q5H9S7	46	GC02P171434	11.2892	https://www.genecards.org/cgi-bin/carddisp.pl?gene=DCAF17
UTS2	Urotensin 2	Protein Coding	O95399	45	GC01M007843	11.2729	https://www.genecards.org/cgi-bin/carddisp.pl?gene=UTS2
CS	Citrate Synthase	Protein Coding	O75390	51	GC12M056271	11.2529	https://www.genecards.org/cgi-bin/carddisp.pl?gene=CS
G6PC2	Glucose-6-Phosphatase Catalytic Subunit 2	Protein Coding	Q9NQR9	45	GC02P168901	11.2494	https://www.genecards.org/cgi-bin/carddisp.pl?gene=G6PC2
ERCC6	ERCC Excision Repair 6, Chromatin Remodeling Factor	Protein Coding	Q03468	53	GC10M049454	11.2256	https://www.genecards.org/cgi-bin/carddisp.pl?gene=ERCC6
CD4	CD4 Molecule	Protein Coding	P01730	56	GC12P006786	11.2115	https://www.genecards.org/cgi-bin/carddisp.pl?gene=CD4
RPS6	Ribosomal Protein S6	Protein Coding	P62753	50	GC09M019375	11.2025	https://www.genecards.org/cgi-bin/carddisp.pl?gene=RPS6
TNFRSF10A	TNF Receptor Superfamily Member 10a	Protein Coding	O00220	52	GC08M023190	11.1976	https://www.genecards.org/cgi-bin/carddisp.pl?gene=TNFRSF10A
BMPR2	Bone Morphogenetic Protein Receptor Type 2	Protein Coding	Q13873	57	GC02P202376	11.1954	https://www.genecards.org/cgi-bin/carddisp.pl?gene=BMPR2
RPS27A	Ribosomal Protein S27a	Protein Coding	P62979	49	GC02P055231	11.1766	https://www.genecards.org/cgi-bin/carddisp.pl?gene=RPS27A
SH2B3	SH2B Adaptor Protein 3	Protein Coding	Q9UQQ2	54	GC12P111405	11.1705	https://www.genecards.org/cgi-bin/carddisp.pl?gene=SH2B3
MLXIPL	MLX Interacting Protein Like	Protein Coding	Q9NP71	50	GC07M073593	11.1574	https://www.genecards.org/cgi-bin/carddisp.pl?gene=MLXIPL
PCBD1	Pterin-4 Alpha-Carbinolamine Dehydratase 1	Protein Coding	P61457	52	GC10M070882	11.1518	https://www.genecards.org/cgi-bin/carddisp.pl?gene=PCBD1
CCL3	C-C Motif Chemokine Ligand 3	Protein Coding	P10147	46	GC17M036088	11.1488	https://www.genecards.org/cgi-bin/carddisp.pl?gene=CCL3
TERT	Telomerase Reverse Transcriptase	Protein Coding	O14746	58	GC05M001253	11.1366	https://www.genecards.org/cgi-bin/carddisp.pl?gene=TERT
SNAP25	Synaptosome Associated Protein 25	Protein Coding	P60880	56	GC20P010207	11.1328	https://www.genecards.org/cgi-bin/carddisp.pl?gene=SNAP25
AQP2	Aquaporin 2	Protein Coding	P41181	53	GC12P049950	11.1261	https://www.genecards.org/cgi-bin/carddisp.pl?gene=AQP2
BAD	BCL2 Associated Agonist Of Cell Death	Protein Coding	Q92934	50	GC11M109178	11.1105	https://www.genecards.org/cgi-bin/carddisp.pl?gene=BAD
CFLAR	CASP8 And FADD Like Apoptosis Regulator	Protein Coding	O15519	51	GC02P201341	11.1001	https://www.genecards.org/cgi-bin/carddisp.pl?gene=CFLAR
SELENON	Selenoprotein N	Protein Coding	Q9NZV5	44	GC01P025800	11.0677	https://www.genecards.org/cgi-bin/carddisp.pl?gene=SELENON
CNBP	CCHC-Type Zinc Finger Nucleic Acid Binding Protein	Protein Coding	P62633	50	GC03M129167	11.0511	https://www.genecards.org/cgi-bin/carddisp.pl?gene=CNBP
GPX1	Glutathione Peroxidase 1	Protein Coding	P07203	52	GC03M052428	11.0487	https://www.genecards.org/cgi-bin/carddisp.pl?gene=GPX1
ACACB	Acetyl-CoA Carboxylase Beta	Protein Coding	O00763	53	GC12P109116	11.0487	https://www.genecards.org/cgi-bin/carddisp.pl?gene=ACACB
APC	APC Regulator Of WNT Signaling Pathway	Protein Coding	P25054	56	GC05P112707	11.0325	https://www.genecards.org/cgi-bin/carddisp.pl?gene=APC
MDM2	MDM2 Proto-Oncogene	Protein Coding	Q00987	60	GC12P068808	11.0206	https://www.genecards.org/cgi-bin/carddisp.pl?gene=MDM2
MRAP	Melanocortin 2 Receptor Accessory Protein	Protein Coding	Q8TCY5	42	GC21P032291	11.0119	https://www.genecards.org/cgi-bin/carddisp.pl?gene=MRAP
PIK3CD	Phosphatidylinositol-4,5-Bisphosphate 3-Kinase Catalytic Subunit Delta	Protein Coding	O00329	60	GC01P009628	11.0098	https://www.genecards.org/cgi-bin/carddisp.pl?gene=PIK3CD
TSC1	TSC Complex Subunit 1	Protein Coding	Q92574	54	GC09M132891	11.0025	https://www.genecards.org/cgi-bin/carddisp.pl?gene=TSC1
CR1	Complement C3b/C4b Receptor 1 (Knops Blood Group)	Protein Coding	P17927	51	GC01P207496	10.9835	https://www.genecards.org/cgi-bin/carddisp.pl?gene=CR1
RXFP2	Relaxin Family Peptide Receptor 2	Protein Coding	Q8WXD0	49	GC13P031739	10.9805	https://www.genecards.org/cgi-bin/carddisp.pl?gene=RXFP2
GAST	Gastrin	Protein Coding	P01350	45	GC17P041712	10.9618	https://www.genecards.org/cgi-bin/carddisp.pl?gene=GAST
TFAM	Transcription Factor A, Mitochondrial	Protein Coding	Q00059	50	GC10P058385	10.9431	https://www.genecards.org/cgi-bin/carddisp.pl?gene=TFAM
CD40	CD40 Molecule	Protein Coding	P25942	57	GC20P046118	10.9212	https://www.genecards.org/cgi-bin/carddisp.pl?gene=CD40
TUG1	Taurine Up-Regulated 1	Protein Coding	A0A6I8PU40	26	GC22P030969	10.8968	https://www.genecards.org/cgi-bin/carddisp.pl?gene=TUG1
RPS6KA3	Ribosomal Protein S6 Kinase A3	Protein Coding	P51812	60	GC0XM020149	10.8823	https://www.genecards.org/cgi-bin/carddisp.pl?gene=RPS6KA3
PAX2	Paired Box 2	Protein Coding	Q02962	53	GC10P100735	10.8692	https://www.genecards.org/cgi-bin/carddisp.pl?gene=PAX2
BAIAP2	BAR/IMD Domain Containing Adaptor Protein 2	Protein Coding	Q9UQB8	48	GC17P081035	10.8405	https://www.genecards.org/cgi-bin/carddisp.pl?gene=BAIAP2
SERPINA3	Serpin Family A Member 3	Protein Coding	P01011	50	GC14P094612	10.84	https://www.genecards.org/cgi-bin/carddisp.pl?gene=SERPINA3
NTS	Neurotensin	Protein Coding	P30990	48	GC12P085876	10.8143	https://www.genecards.org/cgi-bin/carddisp.pl?gene=NTS
STAT5A	Signal Transducer And Activator Of Transcription 5A	Protein Coding	P42229	54	GC17P042287	10.7998	https://www.genecards.org/cgi-bin/carddisp.pl?gene=STAT5A
PLA2G7	Phospholipase A2 Group VII	Protein Coding	Q13093	57	GC06M046704	10.7467	https://www.genecards.org/cgi-bin/carddisp.pl?gene=PLA2G7
NOTCH2	Notch Receptor 2	Protein Coding	Q04721	58	GC01M119911	10.7213	https://www.genecards.org/cgi-bin/carddisp.pl?gene=NOTCH2
CYP3A5	Cytochrome P450 Family 3 Subfamily A Member 5	Protein Coding	P20815	51	GC07M099648	10.7197	https://www.genecards.org/cgi-bin/carddisp.pl?gene=CYP3A5
SCT	Secretin	Protein Coding	P09683	39	GC11M000626	10.7145	https://www.genecards.org/cgi-bin/carddisp.pl?gene=SCT
VTN	Vitronectin	Protein Coding	P04004	50	GC17M059911	10.7079	https://www.genecards.org/cgi-bin/carddisp.pl?gene=VTN
SSTR2	Somatostatin Receptor 2	Protein Coding	P30874	54	GC17P073165	10.683	https://www.genecards.org/cgi-bin/carddisp.pl?gene=SSTR2
TMEM59	Transmembrane Protein 59	Protein Coding	Q9BXS4	47	GC01M054031	10.6776	https://www.genecards.org/cgi-bin/carddisp.pl?gene=TMEM59
CTRC	Chymotrypsin C	Protein Coding	Q99895	52	GC01P015438	10.6761	https://www.genecards.org/cgi-bin/carddisp.pl?gene=CTRC
SNAP23	Synaptosome Associated Protein 23	Protein Coding	O00161	49	GC15P042491	10.6758	https://www.genecards.org/cgi-bin/carddisp.pl?gene=SNAP23
MGAM	Maltase-Glucoamylase	Protein Coding	O43451	50	GC07P153075	10.6496	https://www.genecards.org/cgi-bin/carddisp.pl?gene=MGAM
TNFSF11	TNF Superfamily Member 11	Protein Coding	O14788	56	GC13P042562	10.6467	https://www.genecards.org/cgi-bin/carddisp.pl?gene=TNFSF11
RB1	RB Transcriptional Corepressor 1	Protein Coding	P06400	55	GC13P048303	10.6462	https://www.genecards.org/cgi-bin/carddisp.pl?gene=RB1
ACTA1	Actin Alpha 1, Skeletal Muscle	Protein Coding	P68133	54	GC01M229883	10.6425	https://www.genecards.org/cgi-bin/carddisp.pl?gene=ACTA1
BBS1	Bardet-Biedl Syndrome 1	Protein Coding	Q8NFJ9	46	GC11P072995	10.629	https://www.genecards.org/cgi-bin/carddisp.pl?gene=BBS1
APOL1	Apolipoprotein L1	Protein Coding	O14791	51	GC22P036253	10.6161	https://www.genecards.org/cgi-bin/carddisp.pl?gene=APOL1
PLCE1	Phospholipase C Epsilon 1	Protein Coding	Q9P212	52	GC10P093993	10.6128	https://www.genecards.org/cgi-bin/carddisp.pl?gene=PLCE1
TAP2	Transporter 2, ATP Binding Cassette Subfamily B Member	Protein Coding	Q03519	51	GC06M032821	10.6077	https://www.genecards.org/cgi-bin/carddisp.pl?gene=TAP2
TRPC6	Transient Receptor Potential Cation Channel Subfamily C Member 6	Protein Coding	Q9Y210	56	GC11M101451	10.6045	https://www.genecards.org/cgi-bin/carddisp.pl?gene=TRPC6
NR1H3	Nuclear Receptor Subfamily 1 Group H Member 3	Protein Coding	Q13133	53	GC11P047248	10.6043	https://www.genecards.org/cgi-bin/carddisp.pl?gene=NR1H3
CPT2	Carnitine Palmitoyltransferase 2	Protein Coding	P23786	56	GC01P053196	10.5976	https://www.genecards.org/cgi-bin/carddisp.pl?gene=CPT2
YBX1	Y-Box Binding Protein 1	Protein Coding	P67809	47	GC01P042682	10.5842	https://www.genecards.org/cgi-bin/carddisp.pl?gene=YBX1
MBL2	Mannose Binding Lectin 2	Protein Coding	P11226	53	GC10M052760	10.5785	https://www.genecards.org/cgi-bin/carddisp.pl?gene=MBL2
IKBKG	Inhibitor Of Nuclear Factor Kappa B Kinase Regulatory Subunit Gamma	Protein Coding	Q9Y6K9	54	GC0XP154541	10.5657	https://www.genecards.org/cgi-bin/carddisp.pl?gene=IKBKG
RHOA	Ras Homolog Family Member A	Protein Coding	P61586	57	GC03M049359	10.549	https://www.genecards.org/cgi-bin/carddisp.pl?gene=RHOA
CNTF	Ciliary Neurotrophic Factor	Protein Coding	P26441	48	GC11P058622	10.5362	https://www.genecards.org/cgi-bin/carddisp.pl?gene=CNTF
ACHE	Acetylcholinesterase (Cartwright Blood Group)	Protein Coding	P22303	53	GC07M100889	10.5304	https://www.genecards.org/cgi-bin/carddisp.pl?gene=ACHE
CCN3	Cellular Communication Network Factor 3	Protein Coding	P48745	46	GC08P119416	10.5279	https://www.genecards.org/cgi-bin/carddisp.pl?gene=CCN3
GC	GC Vitamin D Binding Protein	Protein Coding	P02774	51	GC04M071741	10.4961	https://www.genecards.org/cgi-bin/carddisp.pl?gene=GC
CD44	CD44 Molecule (Indian Blood Group)	Protein Coding	P16070	55	GC11P035139	10.4919	https://www.genecards.org/cgi-bin/carddisp.pl?gene=CD44
P4HB	Prolyl 4-Hydroxylase Subunit Beta	Protein Coding	P07237	56	GC17M081843	10.4773	https://www.genecards.org/cgi-bin/carddisp.pl?gene=P4HB
TIMP3	TIMP Metallopeptidase Inhibitor 3	Protein Coding	P35625	50	GC22P052286	10.466	https://www.genecards.org/cgi-bin/carddisp.pl?gene=TIMP3
CDH1	Cadherin 1	Protein Coding	P12830	56	GC16P068737	10.4519	https://www.genecards.org/cgi-bin/carddisp.pl?gene=CDH1
CTSD	Cathepsin D	Protein Coding	P07339	60	GC11M001752	10.4309	https://www.genecards.org/cgi-bin/carddisp.pl?gene=CTSD
TXNIP	Thioredoxin Interacting Protein	Protein Coding	Q9H3M7	46	GC01M145992	10.425	https://www.genecards.org/cgi-bin/carddisp.pl?gene=TXNIP
AGRP	Agouti Related Neuropeptide	Protein Coding	O00253	48	GC16M067482	10.4245	https://www.genecards.org/cgi-bin/carddisp.pl?gene=AGRP
DGAT1	Diacylglycerol O-Acyltransferase 1	Protein Coding	O75907	54	GC08M146058	10.3875	https://www.genecards.org/cgi-bin/carddisp.pl?gene=DGAT1
LOC110006319	Beta-Globin Gene 3' Regulatory Region	Functional Element		4	GC11P005223	10.3572	https://www.genecards.org/cgi-bin/carddisp.pl?gene=LOC110006319
INHA	Inhibin Subunit Alpha	Protein Coding	P05111	49	GC02P219569	10.3222	https://www.genecards.org/cgi-bin/carddisp.pl?gene=INHA
ENG	Endoglin	Protein Coding	P17813	55	GC09M127815	10.3208	https://www.genecards.org/cgi-bin/carddisp.pl?gene=ENG
ATF4	Activating Transcription Factor 4	Protein Coding	P18848	53	GC22P039519	10.3194	https://www.genecards.org/cgi-bin/carddisp.pl?gene=ATF4
CAV2	Caveolin 2	Protein Coding	P51636	49	GC07P116287	10.3089	https://www.genecards.org/cgi-bin/carddisp.pl?gene=CAV2
USF1	Upstream Transcription Factor 1	Protein Coding	P22415	50	GC01M161039	10.3043	https://www.genecards.org/cgi-bin/carddisp.pl?gene=USF1
YAP1	Yes1 Associated Transcriptional Regulator	Protein Coding	P46937	54	GC11P102110	10.3017	https://www.genecards.org/cgi-bin/carddisp.pl?gene=YAP1
HLA-B	Major Histocompatibility Complex, Class I, B	Protein Coding	P01889	53	GC06M080881	10.2965	https://www.genecards.org/cgi-bin/carddisp.pl?gene=HLA-B
GLO1	Glyoxalase I	Protein Coding	Q04760	51	GC06M081074	10.2956	https://www.genecards.org/cgi-bin/carddisp.pl?gene=GLO1
ADRB1	Adrenoceptor Beta 1	Protein Coding	P08588	55	GC10P114044	10.2901	https://www.genecards.org/cgi-bin/carddisp.pl?gene=ADRB1
ITGB1	Integrin Subunit Beta 1	Protein Coding	P05556	57	GC10M034478	10.2743	https://www.genecards.org/cgi-bin/carddisp.pl?gene=ITGB1
TIMP1	TIMP Metallopeptidase Inhibitor 1	Protein Coding	P01033	52	GC0XP047922	10.257	https://www.genecards.org/cgi-bin/carddisp.pl?gene=TIMP1
TGFA	Transforming Growth Factor Alpha	Protein Coding	P01135	53	GC02M070447	10.2553	https://www.genecards.org/cgi-bin/carddisp.pl?gene=TGFA
CCR2	C-C Motif Chemokine Receptor 2	Protein Coding	P41597	51	GC03P051152	10.2492	https://www.genecards.org/cgi-bin/carddisp.pl?gene=CCR2
GHSR	Growth Hormone Secretagogue Receptor	Protein Coding	Q92847	53	GC03M172443	10.2414	https://www.genecards.org/cgi-bin/carddisp.pl?gene=GHSR
EIF4G1	Eukaryotic Translation Initiation Factor 4 Gamma 1	Protein Coding	Q04637	54	GC03P184314	10.2372	https://www.genecards.org/cgi-bin/carddisp.pl?gene=EIF4G1
CELF1	CUGBP Elav-Like Family Member 1	Protein Coding	Q92879	46	GC11M108881	10.2194	https://www.genecards.org/cgi-bin/carddisp.pl?gene=CELF1
TOP1	DNA Topoisomerase I	Protein Coding	P11387	56	GC20P041028	10.2121	https://www.genecards.org/cgi-bin/carddisp.pl?gene=TOP1
FCGR2A	Fc Gamma Receptor IIa	Protein Coding	P12318	54	GC01P161505	10.2107	https://www.genecards.org/cgi-bin/carddisp.pl?gene=FCGR2A
CASP9	Caspase 9	Protein Coding	P55211	54	GC01M015491	10.1898	https://www.genecards.org/cgi-bin/carddisp.pl?gene=CASP9
CRK	CRK Proto-Oncogene, Adaptor Protein	Protein Coding	P46108	51	GC17M001420	10.181	https://www.genecards.org/cgi-bin/carddisp.pl?gene=CRK
NUP85	Nucleoporin 85	Protein Coding	Q9BW27	48	GC17P075205	10.1745	https://www.genecards.org/cgi-bin/carddisp.pl?gene=NUP85
GPD1	Glycerol-3-Phosphate Dehydrogenase 1	Protein Coding	P21695	51	GC12P050528	10.172	https://www.genecards.org/cgi-bin/carddisp.pl?gene=GPD1
CD274	CD274 Molecule	Protein Coding	Q9NZQ7	52	GC09P005450	10.1718	https://www.genecards.org/cgi-bin/carddisp.pl?gene=CD274
MICU1	Mitochondrial Calcium Uptake 1	Protein Coding	Q9BPX6	49	GC10M072367	10.1717	https://www.genecards.org/cgi-bin/carddisp.pl?gene=MICU1
NKX6-1	NK6 Homeobox 1	Protein Coding	P78426	47	GC04M084491	10.1696	https://www.genecards.org/cgi-bin/carddisp.pl?gene=NKX6-1
FYN	FYN Proto-Oncogene, Src Family Tyrosine Kinase	Protein Coding	P06241	54	GC06M111660	10.1608	https://www.genecards.org/cgi-bin/carddisp.pl?gene=FYN
RXRA	Retinoid X Receptor Alpha	Protein Coding	P19793	56	GC09P134317	10.1597	https://www.genecards.org/cgi-bin/carddisp.pl?gene=RXRA
MTX2	Metaxin 2	Protein Coding	O75431	48	GC02P176269	10.152	https://www.genecards.org/cgi-bin/carddisp.pl?gene=MTX2
XIAP	X-Linked Inhibitor Of Apoptosis	Protein Coding	P98170	58	GC0XP123859	10.1356	https://www.genecards.org/cgi-bin/carddisp.pl?gene=XIAP
PLAGL1	PLAG1 Like Zinc Finger 1	Protein Coding	Q9UM63	49	GC06M143940	10.1192	https://www.genecards.org/cgi-bin/carddisp.pl?gene=PLAGL1
TFRC	Transferrin Receptor	Protein Coding	P02786	57	GC03M196144	10.0965	https://www.genecards.org/cgi-bin/carddisp.pl?gene=TFRC
SIRT3	Sirtuin 3	Protein Coding	Q9NTG7	54	GC11M000215	10.0937	https://www.genecards.org/cgi-bin/carddisp.pl?gene=SIRT3
ERCC2	ERCC Excision Repair 2, TFIIH Core Complex Helicase Subunit	Protein Coding	P18074	54	GC19M045349	10.0634	https://www.genecards.org/cgi-bin/carddisp.pl?gene=ERCC2
DNAJC3	DnaJ Heat Shock Protein Family (Hsp40) Member C3	Protein Coding	Q13217	48	GC13P095677	10.0583	https://www.genecards.org/cgi-bin/carddisp.pl?gene=DNAJC3
GNAQ	G Protein Subunit Alpha Q	Protein Coding	P50148	56	GC09M077716	10.0571	https://www.genecards.org/cgi-bin/carddisp.pl?gene=GNAQ
ERN1	Endoplasmic Reticulum To Nucleus Signaling 1	Protein Coding	O75460	54	GC17M064039	10.0493	https://www.genecards.org/cgi-bin/carddisp.pl?gene=ERN1
CTSB	Cathepsin B	Protein Coding	P07858	58	GC08M011842	10.0264	https://www.genecards.org/cgi-bin/carddisp.pl?gene=CTSB
PDGFRB	Platelet Derived Growth Factor Receptor Beta	Protein Coding	P09619	60	GC05M150113	10.0163	https://www.genecards.org/cgi-bin/carddisp.pl?gene=PDGFRB
EGR1	Early Growth Response 1	Protein Coding	P18146	51	GC05P138465	10.0077	https://www.genecards.org/cgi-bin/carddisp.pl?gene=EGR1
RPS6KA1	Ribosomal Protein S6 Kinase A1	Protein Coding	Q15418	57	GC01P029441	10.0076	https://www.genecards.org/cgi-bin/carddisp.pl?gene=RPS6KA1
RYR1	Ryanodine Receptor 1	Protein Coding	P21817	54	GC19P083224	10.0004	https://www.genecards.org/cgi-bin/carddisp.pl?gene=RYR1
ADCY5	Adenylate Cyclase 5	Protein Coding	O95622	54	GC03M123282	9.99374	https://www.genecards.org/cgi-bin/carddisp.pl?gene=ADCY5
HTR2A	5-Hydroxytryptamine Receptor 2A	Protein Coding	P28223	54	GC13M046831	9.98072	https://www.genecards.org/cgi-bin/carddisp.pl?gene=HTR2A
NRF1	Nuclear Respiratory Factor 1	Protein Coding	Q16656	50	GC07P129611	9.97863	https://www.genecards.org/cgi-bin/carddisp.pl?gene=NRF1
CYP2E1	Cytochrome P450 Family 2 Subfamily E Member 1	Protein Coding	P05181	53	GC10P133520	9.97557	https://www.genecards.org/cgi-bin/carddisp.pl?gene=CYP2E1
CYP21A2	Cytochrome P450 Family 21 Subfamily A Member 2	Protein Coding	P08686	50	GC06P104122	9.9754	https://www.genecards.org/cgi-bin/carddisp.pl?gene=CYP21A2
DNMT3A	DNA Methyltransferase 3 Alpha	Protein Coding	Q9Y6K1	58	GC02M025228	9.97422	https://www.genecards.org/cgi-bin/carddisp.pl?gene=DNMT3A
TRIM37	Tripartite Motif Containing 37	Protein Coding	O94972	49	GC17M061516	9.96855	https://www.genecards.org/cgi-bin/carddisp.pl?gene=TRIM37
PTPRC	Protein Tyrosine Phosphatase Receptor Type C	Protein Coding	P08575	59	GC01P198607	9.95669	https://www.genecards.org/cgi-bin/carddisp.pl?gene=PTPRC
SOD3	Superoxide Dismutase 3	Protein Coding	P08294	49	GC04P024798	9.93663	https://www.genecards.org/cgi-bin/carddisp.pl?gene=SOD3
AMBP	Alpha-1-Microglobulin/Bikunin Precursor	Protein Coding	P02760	50	GC09M114060	9.93551	https://www.genecards.org/cgi-bin/carddisp.pl?gene=AMBP
PRKCG	Protein Kinase C Gamma	Protein Coding	P05129	58	GC19P053879	9.91748	https://www.genecards.org/cgi-bin/carddisp.pl?gene=PRKCG
GAB1	GRB2 Associated Binding Protein 1	Protein Coding	Q13480	52	GC04P143336	9.87108	https://www.genecards.org/cgi-bin/carddisp.pl?gene=GAB1
ESRRA	Estrogen Related Receptor Alpha	Protein Coding	P11474	53	GC11P064305	9.83967	https://www.genecards.org/cgi-bin/carddisp.pl?gene=ESRRA
PRKACA	Protein Kinase CAMP-Activated Catalytic Subunit Alpha	Protein Coding	P17612	59	GC19M015540	9.83903	https://www.genecards.org/cgi-bin/carddisp.pl?gene=PRKACA
PLIN2	Perilipin 2	Protein Coding	Q99541	48	GC09M019217	9.82536	https://www.genecards.org/cgi-bin/carddisp.pl?gene=PLIN2
TRHR	Thyrotropin Releasing Hormone Receptor	Protein Coding	P34981	49	GC08P109084	9.8206	https://www.genecards.org/cgi-bin/carddisp.pl?gene=TRHR
AVPR2	Arginine Vasopressin Receptor 2	Protein Coding	P30518	53	GC0XP153902	9.81635	https://www.genecards.org/cgi-bin/carddisp.pl?gene=AVPR2
RARA	Retinoic Acid Receptor Alpha	Protein Coding	P10276	57	GC17P040309	9.78958	https://www.genecards.org/cgi-bin/carddisp.pl?gene=RARA
COQ6	Coenzyme Q6, Monooxygenase	Protein Coding	Q9Y2Z9	50	GC14P073949	9.77081	https://www.genecards.org/cgi-bin/carddisp.pl?gene=COQ6
MAP2K2	Mitogen-Activated Protein Kinase Kinase 2	Protein Coding	P36507	61	GC19M004090	9.7646	https://www.genecards.org/cgi-bin/carddisp.pl?gene=MAP2K2
GLIS3	GLIS Family Zinc Finger 3	Protein Coding	Q8NEA6	45	GC09M003816	9.75316	https://www.genecards.org/cgi-bin/carddisp.pl?gene=GLIS3
EIF2AK4	Eukaryotic Translation Initiation Factor 2 Alpha Kinase 4	Protein Coding	Q9P2K8	52	GC15P039934	9.75284	https://www.genecards.org/cgi-bin/carddisp.pl?gene=EIF2AK4
ABCA3	ATP Binding Cassette Subfamily A Member 3	Protein Coding	Q99758	55	GC16M002275	9.71898	https://www.genecards.org/cgi-bin/carddisp.pl?gene=ABCA3
SDHB	Succinate Dehydrogenase Complex Iron Sulfur Subunit B	Protein Coding	P21912	55	GC01M018664	9.71764	https://www.genecards.org/cgi-bin/carddisp.pl?gene=SDHB
LRRC56	Leucine Rich Repeat Containing 56	Protein Coding	Q8IYG6	42	GC11P002827	9.71162	https://www.genecards.org/cgi-bin/carddisp.pl?gene=LRRC56
CGA	Glycoprotein Hormones, Alpha Polypeptide	Protein Coding	P01215	52	GC06M087085	9.71145	https://www.genecards.org/cgi-bin/carddisp.pl?gene=CGA
FST	Follistatin	Protein Coding	P19883	55	GC05P053480	9.69592	https://www.genecards.org/cgi-bin/carddisp.pl?gene=FST
H6PD	Hexose-6-Phosphate Dehydrogenase/Glucose 1-Dehydrogenase	Protein Coding	O95479	50	GC01P009234	9.68512	https://www.genecards.org/cgi-bin/carddisp.pl?gene=H6PD
AAAS	Aladin WD Repeat Nucleoporin	Protein Coding	Q9NRG9	48	GC12M053307	9.59646	https://www.genecards.org/cgi-bin/carddisp.pl?gene=AAAS
TFAP2B	Transcription Factor AP-2 Beta	Protein Coding	Q92481	52	GC06P104370	9.58296	https://www.genecards.org/cgi-bin/carddisp.pl?gene=TFAP2B
SAA1	Serum Amyloid A1	Protein Coding	P0DJI8	45	GC11P018810	9.55907	https://www.genecards.org/cgi-bin/carddisp.pl?gene=SAA1
CCN1	Cellular Communication Network Factor 1	Protein Coding	O00622	47	GC01P085585	9.51921	https://www.genecards.org/cgi-bin/carddisp.pl?gene=CCN1
PYGM	Glycogen Phosphorylase, Muscle Associated	Protein Coding	P11217	53	GC11M064746	9.4963	https://www.genecards.org/cgi-bin/carddisp.pl?gene=PYGM
MYH7	Myosin Heavy Chain 7	Protein Coding	P12883	53	GC14M023412	9.49617	https://www.genecards.org/cgi-bin/carddisp.pl?gene=MYH7
ANGPT2	Angiopoietin 2	Protein Coding	O15123	56	GC08M006499	9.49442	https://www.genecards.org/cgi-bin/carddisp.pl?gene=ANGPT2
CDKN1C	Cyclin Dependent Kinase Inhibitor 1C	Protein Coding	P49918	52	GC11M008066	9.49105	https://www.genecards.org/cgi-bin/carddisp.pl?gene=CDKN1C
APOC1	Apolipoprotein C1	Protein Coding	P02654	46	GC19P044914	9.48903	https://www.genecards.org/cgi-bin/carddisp.pl?gene=APOC1
ICA1	Islet Cell Autoantigen 1	Protein Coding	Q05084	48	GC07M008803	9.47923	https://www.genecards.org/cgi-bin/carddisp.pl?gene=ICA1
TRH	Thyrotropin Releasing Hormone	Protein Coding	P20396	48	GC03P129974	9.47404	https://www.genecards.org/cgi-bin/carddisp.pl?gene=TRH
SSTR5	Somatostatin Receptor 5	Protein Coding	P35346	48	GC16P001072	9.45684	https://www.genecards.org/cgi-bin/carddisp.pl?gene=SSTR5
MGMT	O-6-Methylguanine-DNA Methyltransferase	Protein Coding	P16455	56	GC10P129467	9.45651	https://www.genecards.org/cgi-bin/carddisp.pl?gene=MGMT
OPRM1	Opioid Receptor Mu 1	Protein Coding	P35372	54	GC06P154175	9.44469	https://www.genecards.org/cgi-bin/carddisp.pl?gene=OPRM1
FSHR	Follicle Stimulating Hormone Receptor	Protein Coding	P23945	54	GC02M048962	9.43833	https://www.genecards.org/cgi-bin/carddisp.pl?gene=FSHR
SELL	Selectin L	Protein Coding	P14151	49	GC01M169690	9.42991	https://www.genecards.org/cgi-bin/carddisp.pl?gene=SELL
SRRT	Serrate, RNA Effector Molecule	Protein Coding	Q9BXP5	46	GC07P100875	9.42153	https://www.genecards.org/cgi-bin/carddisp.pl?gene=SRRT
PIK3R3	Phosphoinositide-3-Kinase Regulatory Subunit 3	Protein Coding	Q92569	52	GC01M046041	9.42069	https://www.genecards.org/cgi-bin/carddisp.pl?gene=PIK3R3
RET	Ret Proto-Oncogene	Protein Coding	P07949	61	GC10P043402	9.41828	https://www.genecards.org/cgi-bin/carddisp.pl?gene=RET
TXN	Thioredoxin	Protein Coding	P10599	52	GC09M110243	9.40711	https://www.genecards.org/cgi-bin/carddisp.pl?gene=TXN
TBX4	T-Box Transcription Factor 4	Protein Coding	P57082	48	GC17P078860	9.40101	https://www.genecards.org/cgi-bin/carddisp.pl?gene=TBX4
CXCR4	C-X-C Motif Chemokine Receptor 4	Protein Coding	P61073	59	GC02M136114	9.39325	https://www.genecards.org/cgi-bin/carddisp.pl?gene=CXCR4
GNRH1	Gonadotropin Releasing Hormone 1	Protein Coding	P01148	47	GC08M025419	9.38811	https://www.genecards.org/cgi-bin/carddisp.pl?gene=GNRH1
CBS	Cystathionine Beta-Synthase	Protein Coding	P35520	57	GC21M043053	9.37887	https://www.genecards.org/cgi-bin/carddisp.pl?gene=CBS
ONECUT1	One Cut Homeobox 1	Protein Coding	Q9UBC0	48	GC15M133072	9.36817	https://www.genecards.org/cgi-bin/carddisp.pl?gene=ONECUT1
CUL3	Cullin 3	Protein Coding	Q13618	55	GC02M224470	9.36143	https://www.genecards.org/cgi-bin/carddisp.pl?gene=CUL3
PAX6	Paired Box 6	Protein Coding	P26367	54	GC11M031784	9.32618	https://www.genecards.org/cgi-bin/carddisp.pl?gene=PAX6
ADORA1	Adenosine A1 Receptor	Protein Coding	P30542	53	GC01P203090	9.32249	https://www.genecards.org/cgi-bin/carddisp.pl?gene=ADORA1
FADS2	Fatty Acid Desaturase 2	Protein Coding	O95864	50	GC11P061792	9.32125	https://www.genecards.org/cgi-bin/carddisp.pl?gene=FADS2
PRKCI	Protein Kinase C Iota	Protein Coding	P41743	54	GC03P170222	9.3188	https://www.genecards.org/cgi-bin/carddisp.pl?gene=PRKCI
TAC1	Tachykinin Precursor 1	Protein Coding	P20366	47	GC07P097734	9.29922	https://www.genecards.org/cgi-bin/carddisp.pl?gene=TAC1
GPAM	Glycerol-3-Phosphate Acyltransferase, Mitochondrial	Protein Coding	Q9HCL2	49	GC10M112148	9.29324	https://www.genecards.org/cgi-bin/carddisp.pl?gene=GPAM
PCSK9	Proprotein Convertase Subtilisin/Kexin Type 9	Protein Coding	Q8NBP7	57	GC01P055039	9.28582	https://www.genecards.org/cgi-bin/carddisp.pl?gene=PCSK9
COMT	Catechol-O-Methyltransferase	Protein Coding	P21964	58	GC22P019941	9.2773	https://www.genecards.org/cgi-bin/carddisp.pl?gene=COMT
MYLK	Myosin Light Chain Kinase	Protein Coding	Q15746	58	GC03M123610	9.27677	https://www.genecards.org/cgi-bin/carddisp.pl?gene=MYLK
JAK1	Janus Kinase 1	Protein Coding	P23458	61	GC01M064833	9.27458	https://www.genecards.org/cgi-bin/carddisp.pl?gene=JAK1
MLH1	MutL Homolog 1	Protein Coding	P40692	56	GC03P036993	9.26685	https://www.genecards.org/cgi-bin/carddisp.pl?gene=MLH1
SMAD4	SMAD Family Member 4	Protein Coding	Q13485	60	GC18P051028	9.25859	https://www.genecards.org/cgi-bin/carddisp.pl?gene=SMAD4
LIG4	DNA Ligase 4	Protein Coding	P49917	54	GC13M108207	9.2511	https://www.genecards.org/cgi-bin/carddisp.pl?gene=LIG4
CAMK1D	Calcium/Calmodulin Dependent Protein Kinase ID	Protein Coding	Q8IU85	49	GC10P012349	9.2357	https://www.genecards.org/cgi-bin/carddisp.pl?gene=CAMK1D
GYS2	Glycogen Synthase 2	Protein Coding	P54840	52	GC12M025066	9.2285	https://www.genecards.org/cgi-bin/carddisp.pl?gene=GYS2
AZGP1	Alpha-2-Glycoprotein 1, Zinc-Binding	Protein Coding	P25311	50	GC07M099967	9.22537	https://www.genecards.org/cgi-bin/carddisp.pl?gene=AZGP1
HSPB1	Heat Shock Protein Family B (Small) Member 1	Protein Coding	P04792	58	GC07P076302	9.22223	https://www.genecards.org/cgi-bin/carddisp.pl?gene=HSPB1
AVP	Arginine Vasopressin	Protein Coding	P01185	52	GC20M003082	9.22179	https://www.genecards.org/cgi-bin/carddisp.pl?gene=AVP
IL1A	Interleukin 1 Alpha	Protein Coding	P01583	52	GC02M112773	9.21757	https://www.genecards.org/cgi-bin/carddisp.pl?gene=IL1A
CDK2	Cyclin Dependent Kinase 2	Protein Coding	P24941	58	GC12P055966	9.19436	https://www.genecards.org/cgi-bin/carddisp.pl?gene=CDK2
PDE5A	Phosphodiesterase 5A	Protein Coding	O76074	51	GC04M119494	9.18453	https://www.genecards.org/cgi-bin/carddisp.pl?gene=PDE5A
PGF	Placental Growth Factor	Protein Coding	P49763	51	GC14M074941	9.17195	https://www.genecards.org/cgi-bin/carddisp.pl?gene=PGF
H2AC18	H2A Clustered Histone 18	Protein Coding	Q6FI13	36	GC01M155818	9.15928	https://www.genecards.org/cgi-bin/carddisp.pl?gene=H2AC18
SLC5A1	Solute Carrier Family 5 Member 1	Protein Coding	P13866	54	GC22P032043	9.15826	https://www.genecards.org/cgi-bin/carddisp.pl?gene=SLC5A1
CNR2	Cannabinoid Receptor 2	Protein Coding	P34972	52	GC01M023870	9.14034	https://www.genecards.org/cgi-bin/carddisp.pl?gene=CNR2
CEACAM1	CEA Cell Adhesion Molecule 1	Protein Coding	P13688	52	GC19M042507	9.13525	https://www.genecards.org/cgi-bin/carddisp.pl?gene=CEACAM1
SRI	Sorcin	Protein Coding	P30626	50	GC07M088205	9.12472	https://www.genecards.org/cgi-bin/carddisp.pl?gene=SRI
ITGB3	Integrin Subunit Beta 3	Protein Coding	P05106	59	GC17P078453	9.11382	https://www.genecards.org/cgi-bin/carddisp.pl?gene=ITGB3
HMGB1	High Mobility Group Box 1	Protein Coding	P09429	55	GC13M030456	9.11088	https://www.genecards.org/cgi-bin/carddisp.pl?gene=HMGB1
FURIN	Furin, Paired Basic Amino Acid Cleaving Enzyme	Protein Coding	P09958	54	GC15P090868	9.10744	https://www.genecards.org/cgi-bin/carddisp.pl?gene=FURIN
PTH1R	Parathyroid Hormone 1 Receptor	Protein Coding	Q03431	57	GC03P046877	9.10091	https://www.genecards.org/cgi-bin/carddisp.pl?gene=PTH1R
OXT	Oxytocin/Neurophysin I Prepropeptide	Protein Coding	P01178	45	GC20P004889	9.09742	https://www.genecards.org/cgi-bin/carddisp.pl?gene=OXT
AQP9	Aquaporin 9	Protein Coding	O43315	49	GC15P058138	9.09143	https://www.genecards.org/cgi-bin/carddisp.pl?gene=AQP9
NDUFS4	NADH:Ubiquinone Oxidoreductase Subunit S4	Protein Coding	O43181	50	GC05P053560	9.08531	https://www.genecards.org/cgi-bin/carddisp.pl?gene=NDUFS4
FABP12	Fatty Acid Binding Protein 12	Protein Coding	A6NFH5	38	GC08M081524	9.07256	https://www.genecards.org/cgi-bin/carddisp.pl?gene=FABP12
ROS1	ROS Proto-Oncogene 1, Receptor Tyrosine Kinase	Protein Coding	P08922	53	GC06M117287	9.07107	https://www.genecards.org/cgi-bin/carddisp.pl?gene=ROS1
SETD2	SET Domain Containing 2, Histone Lysine Methyltransferase	Protein Coding	Q9BYW2	54	GC03M047033	9.02847	https://www.genecards.org/cgi-bin/carddisp.pl?gene=SETD2
YWHAE	Tyrosine 3-Monooxygenase/Tryptophan 5-Monooxygenase Activation Protein Epsilon	Protein Coding	P62258	56	GC17M013155	9.02464	https://www.genecards.org/cgi-bin/carddisp.pl?gene=YWHAE
ABCC11	ATP Binding Cassette Subfamily C Member 11	Protein Coding	Q96J66	48	GC16M048166	9.01933	https://www.genecards.org/cgi-bin/carddisp.pl?gene=ABCC11
FABP3	Fatty Acid Binding Protein 3	Protein Coding	P05413	50	GC01M031365	9.01084	https://www.genecards.org/cgi-bin/carddisp.pl?gene=FABP3
FXN	Frataxin	Protein Coding	Q16595	53	GC09P069035	9.0083	https://www.genecards.org/cgi-bin/carddisp.pl?gene=FXN
FGB	Fibrinogen Beta Chain	Protein Coding	P02675	53	GC04P154620	9.00436	https://www.genecards.org/cgi-bin/carddisp.pl?gene=FGB
KCNK3	Potassium Two Pore Domain Channel Subfamily K Member 3	Protein Coding	O14649	56	GC02P026692	8.99412	https://www.genecards.org/cgi-bin/carddisp.pl?gene=KCNK3
NNT	Nicotinamide Nucleotide Transhydrogenase	Protein Coding	Q13423	50	GC05P043602	8.99281	https://www.genecards.org/cgi-bin/carddisp.pl?gene=NNT
TNFRSF10B	TNF Receptor Superfamily Member 10b	Protein Coding	O14763	57	GC08M023020	8.98439	https://www.genecards.org/cgi-bin/carddisp.pl?gene=TNFRSF10B
APOA4	Apolipoprotein A4	Protein Coding	P06727	48	GC11M116820	8.96709	https://www.genecards.org/cgi-bin/carddisp.pl?gene=APOA4
CLU	Clusterin	Protein Coding	P10909	54	GC08M027596	8.96555	https://www.genecards.org/cgi-bin/carddisp.pl?gene=CLU
MB	Myoglobin	Protein Coding	P02144	51	GC22M035606	8.96109	https://www.genecards.org/cgi-bin/carddisp.pl?gene=MB
CYP27B1	Cytochrome P450 Family 27 Subfamily B Member 1	Protein Coding	O15528	53	GC12M058692	8.95952	https://www.genecards.org/cgi-bin/carddisp.pl?gene=CYP27B1
STYX	Serine/Threonine/Tyrosine Interacting Protein	Protein Coding	Q8WUJ0	42	GC14P052730	8.95928	https://www.genecards.org/cgi-bin/carddisp.pl?gene=STYX
IDH2	Isocitrate Dehydrogenase (NADP(+)) 2	Protein Coding	P48735	59	GC15M090083	8.94315	https://www.genecards.org/cgi-bin/carddisp.pl?gene=IDH2
ALDH2	Aldehyde Dehydrogenase 2 Family Member	Protein Coding	P05091	57	GC12P111766	8.93406	https://www.genecards.org/cgi-bin/carddisp.pl?gene=ALDH2
PTHLH	Parathyroid Hormone Like Hormone	Protein Coding	P12272	53	GC12M027959	8.91474	https://www.genecards.org/cgi-bin/carddisp.pl?gene=PTHLH
FBN1	Fibrillin 1	Protein Coding	P35555	54	GC15M048408	8.90647	https://www.genecards.org/cgi-bin/carddisp.pl?gene=FBN1
FN1	Fibronectin 1	Protein Coding	P02751	57	GC02M215360	8.8975	https://www.genecards.org/cgi-bin/carddisp.pl?gene=FN1
GCLC	Glutamate-Cysteine Ligase Catalytic Subunit	Protein Coding	P48506	52	GC06M053497	8.89697	https://www.genecards.org/cgi-bin/carddisp.pl?gene=GCLC
AGTR2	Angiotensin II Receptor Type 2	Protein Coding	P50052	50	GC0XP116170	8.8902	https://www.genecards.org/cgi-bin/carddisp.pl?gene=AGTR2
PRNP	Prion Protein	Protein Coding	F7VJQ1	55	GC20P004686	8.87908	https://www.genecards.org/cgi-bin/carddisp.pl?gene=PRNP
HMGA2	High Mobility Group AT-Hook 2	Protein Coding	P52926	50	GC12P065824	8.87416	https://www.genecards.org/cgi-bin/carddisp.pl?gene=HMGA2
AMH	Anti-Mullerian Hormone	Protein Coding	P03971	52	GC19P005687	8.85473	https://www.genecards.org/cgi-bin/carddisp.pl?gene=AMH
TLR3	Toll Like Receptor 3	Protein Coding	O15455	58	GC04P186059	8.85381	https://www.genecards.org/cgi-bin/carddisp.pl?gene=TLR3
FAT1	FAT Atypical Cadherin 1	Protein Coding	Q14517	46	GC04M186587	8.83902	https://www.genecards.org/cgi-bin/carddisp.pl?gene=FAT1
KIR3DL1	Killer Cell Immunoglobulin Like Receptor, Three Ig Domains And Long Cytoplasmic Tail 1	Protein Coding	P43629	45	GC19P083917	8.83269	https://www.genecards.org/cgi-bin/carddisp.pl?gene=KIR3DL1
TUBB	Tubulin Beta Class I	Protein Coding	P07437	56	GC06P104078	8.83016	https://www.genecards.org/cgi-bin/carddisp.pl?gene=TUBB
SOX17	SRY-Box Transcription Factor 17	Protein Coding	Q9H6I2	49	GC08P054457	8.81188	https://www.genecards.org/cgi-bin/carddisp.pl?gene=SOX17
KLK1	Kallikrein 1	Protein Coding	P06870	54	GC19M050819	8.80954	https://www.genecards.org/cgi-bin/carddisp.pl?gene=KLK1
IL1RAP	Interleukin 1 Receptor Accessory Protein	Protein Coding	Q9NPH3	53	GC03P190514	8.80247	https://www.genecards.org/cgi-bin/carddisp.pl?gene=IL1RAP
APOC2	Apolipoprotein C2	Protein Coding	P02655	50	GC19P083475	8.79631	https://www.genecards.org/cgi-bin/carddisp.pl?gene=APOC2
CYP11B2	Cytochrome P450 Family 11 Subfamily B Member 2	Protein Coding	P19099	53	GC08M142910	8.7929	https://www.genecards.org/cgi-bin/carddisp.pl?gene=CYP11B2
CEBPB	CCAAT Enhancer Binding Protein Beta	Protein Coding	P17676	50	GC20P050190	8.79046	https://www.genecards.org/cgi-bin/carddisp.pl?gene=CEBPB
SOCS2	Suppressor Of Cytokine Signaling 2	Protein Coding	O14508	50	GC12P093569	8.78934	https://www.genecards.org/cgi-bin/carddisp.pl?gene=SOCS2
ACTB	Actin Beta	Protein Coding	P60709	56	GC07M005527	8.77764	https://www.genecards.org/cgi-bin/carddisp.pl?gene=ACTB
VIM	Vimentin	Protein Coding	P08670	58	GC10P017227	8.76931	https://www.genecards.org/cgi-bin/carddisp.pl?gene=VIM
GZMB	Granzyme B	Protein Coding	P10144	54	GC14M024630	8.76926	https://www.genecards.org/cgi-bin/carddisp.pl?gene=GZMB
PRKAB2	Protein Kinase AMP-Activated Non-Catalytic Subunit Beta 2	Protein Coding	O43741	52	GC01M147155	8.74723	https://www.genecards.org/cgi-bin/carddisp.pl?gene=PRKAB2
PON2	Paraoxonase 2	Protein Coding	Q15165	50	GC07M095404	8.74207	https://www.genecards.org/cgi-bin/carddisp.pl?gene=PON2
IFNB1	Interferon Beta 1	Protein Coding	P01574	49	GC09M021077	8.7262	https://www.genecards.org/cgi-bin/carddisp.pl?gene=IFNB1
CHI3L1	Chitinase 3 Like 1	Protein Coding	P36222	51	GC01M203148	8.72291	https://www.genecards.org/cgi-bin/carddisp.pl?gene=CHI3L1
CACNA1A	Calcium Voltage-Gated Channel Subunit Alpha1 A	Protein Coding	O00555	55	GC19M013206	8.71983	https://www.genecards.org/cgi-bin/carddisp.pl?gene=CACNA1A
BCL2L11	BCL2 Like 11	Protein Coding	O43521	52	GC02P111119	8.69041	https://www.genecards.org/cgi-bin/carddisp.pl?gene=BCL2L11
PMS2	PMS1 Homolog 2, Mismatch Repair System Component	Protein Coding	P54278	56	GC07M005973	8.68736	https://www.genecards.org/cgi-bin/carddisp.pl?gene=PMS2
SECISBP2	SECIS Binding Protein 2	Protein Coding	Q96T21	49	GC09P089318	8.67511	https://www.genecards.org/cgi-bin/carddisp.pl?gene=SECISBP2
PTPRO	Protein Tyrosine Phosphatase Receptor Type O	Protein Coding	Q16827	53	GC12P028599	8.67435	https://www.genecards.org/cgi-bin/carddisp.pl?gene=PTPRO
MATN4	Matrilin 4	Protein Coding	O95460	45	GC20M045293	8.6702	https://www.genecards.org/cgi-bin/carddisp.pl?gene=MATN4
NR0B2	Nuclear Receptor Subfamily 0 Group B Member 2	Protein Coding	Q15466	48	GC01M029367	8.65207	https://www.genecards.org/cgi-bin/carddisp.pl?gene=NR0B2
CSF2	Colony Stimulating Factor 2	Protein Coding	P04141	52	GC05P132073	8.64794	https://www.genecards.org/cgi-bin/carddisp.pl?gene=CSF2
ADCY3	Adenylate Cyclase 3	Protein Coding	O60266	53	GC02M024819	8.64159	https://www.genecards.org/cgi-bin/carddisp.pl?gene=ADCY3
IDH1	Isocitrate Dehydrogenase (NADP(+)) 1	Protein Coding	O75874	60	GC02M208236	8.62705	https://www.genecards.org/cgi-bin/carddisp.pl?gene=IDH1
STXBP1	Syntaxin Binding Protein 1	Protein Coding	P61764	56	GC09P127605	8.6219	https://www.genecards.org/cgi-bin/carddisp.pl?gene=STXBP1
PLAG1	PLAG1 Zinc Finger	Protein Coding	Q6DJT9	48	GC08M056470	8.61652	https://www.genecards.org/cgi-bin/carddisp.pl?gene=PLAG1
SLC19A1	Solute Carrier Family 19 Member 1	Protein Coding	P41440	53	GC21M045493	8.60693	https://www.genecards.org/cgi-bin/carddisp.pl?gene=SLC19A1
ABCG1	ATP Binding Cassette Subfamily G Member 1	Protein Coding	P45844	49	GC21P042199	8.60118	https://www.genecards.org/cgi-bin/carddisp.pl?gene=ABCG1
IL15	Interleukin 15	Protein Coding	P40933	49	GC04P141636	8.59647	https://www.genecards.org/cgi-bin/carddisp.pl?gene=IL15
NRG1	Neuregulin 1	Protein Coding	Q02297	55	GC08P031639	8.5879	https://www.genecards.org/cgi-bin/carddisp.pl?gene=NRG1
C1QTNF12	C1q And TNF Related 12	Protein Coding	Q5T7M4	34	GC01M009845	8.53772	https://www.genecards.org/cgi-bin/carddisp.pl?gene=C1QTNF12
FGF1	Fibroblast Growth Factor 1	Protein Coding	P05230	54	GC05M142555	8.53675	https://www.genecards.org/cgi-bin/carddisp.pl?gene=FGF1
MAPT	Microtubule Associated Protein Tau	Protein Coding	P10636	57	GC17P045894	8.51443	https://www.genecards.org/cgi-bin/carddisp.pl?gene=MAPT
MAPK9	Mitogen-Activated Protein Kinase 9	Protein Coding	P45984	55	GC05M180273	8.51046	https://www.genecards.org/cgi-bin/carddisp.pl?gene=MAPK9
RPTOR	Regulatory Associated Protein Of MTOR Complex 1	Protein Coding	Q8N122	49	GC17P080544	8.50284	https://www.genecards.org/cgi-bin/carddisp.pl?gene=RPTOR
SMARCA4	SWI/SNF Related, Matrix Associated, Actin Dependent Regulator Of Chromatin, Subfamily A, Member 4	Protein Coding	P51532	58	GC19P011131	8.49508	https://www.genecards.org/cgi-bin/carddisp.pl?gene=SMARCA4
NEU1	Neuraminidase 1	Protein Coding	Q99519	53	GC06M031857	8.49343	https://www.genecards.org/cgi-bin/carddisp.pl?gene=NEU1
CFI	Complement Factor I	Protein Coding	P05156	54	GC04M109732	8.48794	https://www.genecards.org/cgi-bin/carddisp.pl?gene=CFI
CRH	Corticotropin Releasing Hormone	Protein Coding	P06850	50	GC08M066176	8.47523	https://www.genecards.org/cgi-bin/carddisp.pl?gene=CRH
GUSB	Glucuronidase Beta	Protein Coding	P08236	54	GC07M065960	8.47294	https://www.genecards.org/cgi-bin/carddisp.pl?gene=GUSB
BMP4	Bone Morphogenetic Protein 4	Protein Coding	P12644	56	GC14M053949	8.46064	https://www.genecards.org/cgi-bin/carddisp.pl?gene=BMP4
ANXA2	Annexin A2	Protein Coding	P07355	54	GC15M060347	8.45847	https://www.genecards.org/cgi-bin/carddisp.pl?gene=ANXA2
TLR2	Toll Like Receptor 2	Protein Coding	O60603	58	GC04P153684	8.45774	https://www.genecards.org/cgi-bin/carddisp.pl?gene=TLR2
GAPVD1	GTPase Activating Protein And VPS9 Domains 1	Protein Coding	Q14C86	48	GC09P125261	8.45389	https://www.genecards.org/cgi-bin/carddisp.pl?gene=GAPVD1
ADCY1	Adenylate Cyclase 1	Protein Coding	Q08828	54	GC07P045580	8.44729	https://www.genecards.org/cgi-bin/carddisp.pl?gene=ADCY1
GOT1	Glutamic-Oxaloacetic Transaminase 1	Protein Coding	P17174	52	GC10M099396	8.43502	https://www.genecards.org/cgi-bin/carddisp.pl?gene=GOT1
IRAK1	Interleukin 1 Receptor Associated Kinase 1	Protein Coding	P51617	56	GC0XM154010	8.43489	https://www.genecards.org/cgi-bin/carddisp.pl?gene=IRAK1
RAD51	RAD51 Recombinase	Protein Coding	Q06609	57	GC15P040694	8.43145	https://www.genecards.org/cgi-bin/carddisp.pl?gene=RAD51
DNMT1	DNA Methyltransferase 1	Protein Coding	P26358	59	GC19M010133	8.42927	https://www.genecards.org/cgi-bin/carddisp.pl?gene=DNMT1
CD2AP	CD2 Associated Protein	Protein Coding	Q9Y5K6	50	GC06P104333	8.42239	https://www.genecards.org/cgi-bin/carddisp.pl?gene=CD2AP
EPHX1	Epoxide Hydrolase 1	Protein Coding	P07099	52	GC01P225810	8.42072	https://www.genecards.org/cgi-bin/carddisp.pl?gene=EPHX1
PDCD1	Programmed Cell Death 1	Protein Coding	Q15116	54	GC02M241849	8.41493	https://www.genecards.org/cgi-bin/carddisp.pl?gene=PDCD1
MT2A	Metallothionein 2A	Protein Coding	P02795	48	GC16P057288	8.4073	https://www.genecards.org/cgi-bin/carddisp.pl?gene=MT2A
CHUK	Component Of Inhibitor Of Nuclear Factor Kappa B Kinase Complex	Protein Coding	O15111	57	GC10M100296	8.40688	https://www.genecards.org/cgi-bin/carddisp.pl?gene=CHUK
UTS2R	Urotensin 2 Receptor	Protein Coding	Q9UKP6	49	GC17P084681	8.37546	https://www.genecards.org/cgi-bin/carddisp.pl?gene=UTS2R
MIA3	MIA SH3 Domain ER Export Factor 3	Protein Coding	Q5JRA6	45	GC01P222618	8.36525	https://www.genecards.org/cgi-bin/carddisp.pl?gene=MIA3
PLCG1	Phospholipase C Gamma 1	Protein Coding	P19174	54	GC20P041136	8.35963	https://www.genecards.org/cgi-bin/carddisp.pl?gene=PLCG1
XPA	XPA, DNA Damage Recognition And Repair Factor	Protein Coding	P23025	52	GC09M097654	8.35886	https://www.genecards.org/cgi-bin/carddisp.pl?gene=XPA
MMP1	Matrix Metallopeptidase 1	Protein Coding	P03956	57	GC11M109978	8.35427	https://www.genecards.org/cgi-bin/carddisp.pl?gene=MMP1
LPXN	Leupaxin	Protein Coding	O60711	46	GC11M108952	8.34956	https://www.genecards.org/cgi-bin/carddisp.pl?gene=LPXN
KDR	Kinase Insert Domain Receptor	Protein Coding	P35968	60	GC04M055078	8.34833	https://www.genecards.org/cgi-bin/carddisp.pl?gene=KDR
ADCYAP1	Adenylate Cyclase Activating Polypeptide 1	Protein Coding	P18509	48	GC18P000895	8.34734	https://www.genecards.org/cgi-bin/carddisp.pl?gene=ADCYAP1
AFP	Alpha Fetoprotein	Protein Coding	P02771	54	GC04P073431	8.33251	https://www.genecards.org/cgi-bin/carddisp.pl?gene=AFP
GATA4	GATA Binding Protein 4	Protein Coding	P43694	56	GC08P011676	8.33107	https://www.genecards.org/cgi-bin/carddisp.pl?gene=GATA4
ATG7	Autophagy Related 7	Protein Coding	O95352	50	GC03P014641	8.33065	https://www.genecards.org/cgi-bin/carddisp.pl?gene=ATG7
CD40LG	CD40 Ligand	Protein Coding	P29965	57	GC0XP136649	8.31895	https://www.genecards.org/cgi-bin/carddisp.pl?gene=CD40LG
LGALS3	Galectin 3	Protein Coding	P17931	52	GC14P055124	8.31678	https://www.genecards.org/cgi-bin/carddisp.pl?gene=LGALS3
C11orf65	Chromosome 11 Open Reading Frame 65	Protein Coding	Q8NCR3	37	GC11M108308	8.30607	https://www.genecards.org/cgi-bin/carddisp.pl?gene=C11orf65
MAGI2	Membrane Associated Guanylate Kinase, WW And PDZ Domain Containing 2	Protein Coding	Q86UL8	50	GC07M078017	8.29151	https://www.genecards.org/cgi-bin/carddisp.pl?gene=MAGI2
EIF2S1	Eukaryotic Translation Initiation Factor 2 Subunit Alpha	Protein Coding	P05198	50	GC14P067359	8.27635	https://www.genecards.org/cgi-bin/carddisp.pl?gene=EIF2S1
BCR	BCR Activator Of RhoGEF And GTPase	Protein Coding	P11274	58	GC22P023179	8.26848	https://www.genecards.org/cgi-bin/carddisp.pl?gene=BCR
CLCNKB	Chloride Voltage-Gated Channel Kb	Protein Coding	P51801	50	GC01P016101	8.26246	https://www.genecards.org/cgi-bin/carddisp.pl?gene=CLCNKB
CX3CR1	C-X3-C Motif Chemokine Receptor 1	Protein Coding	P49238	49	GC03M039279	8.25604	https://www.genecards.org/cgi-bin/carddisp.pl?gene=CX3CR1
IL3	Interleukin 3	Protein Coding	P08700	52	GC05P132060	8.25378	https://www.genecards.org/cgi-bin/carddisp.pl?gene=IL3
CYC1	Cytochrome C1	Protein Coding	P08574	52	GC08P144095	8.2168	https://www.genecards.org/cgi-bin/carddisp.pl?gene=CYC1
HSPG2	Heparan Sulfate Proteoglycan 2	Protein Coding	P98160	54	GC01M021822	8.20771	https://www.genecards.org/cgi-bin/carddisp.pl?gene=HSPG2
GJB2	Gap Junction Protein Beta 2	Protein Coding	P29033	52	GC13M020187	8.20086	https://www.genecards.org/cgi-bin/carddisp.pl?gene=GJB2
PPP2CA	Protein Phosphatase 2 Catalytic Subunit Alpha	Protein Coding	P67775	56	GC05M134194	8.18963	https://www.genecards.org/cgi-bin/carddisp.pl?gene=PPP2CA
PLA2G6	Phospholipase A2 Group VI	Protein Coding	O60733	54	GC22M069811	8.17716	https://www.genecards.org/cgi-bin/carddisp.pl?gene=PLA2G6
YWHAZ	Tyrosine 3-Monooxygenase/Tryptophan 5-Monooxygenase Activation Protein Zeta	Protein Coding	P63104	53	GC08M100917	8.1658	https://www.genecards.org/cgi-bin/carddisp.pl?gene=YWHAZ
IL1R1	Interleukin 1 Receptor Type 1	Protein Coding	P14778	53	GC02P102136	8.16556	https://www.genecards.org/cgi-bin/carddisp.pl?gene=IL1R1
POLR2D	RNA Polymerase II Subunit D	Protein Coding	O15514	47	GC02M128408	8.14152	https://www.genecards.org/cgi-bin/carddisp.pl?gene=POLR2D
C5AR2	Complement C5a Receptor 2	Protein Coding	Q9P296	46	GC19P083555	8.12367	https://www.genecards.org/cgi-bin/carddisp.pl?gene=C5AR2
GPX3	Glutathione Peroxidase 3	Protein Coding	P22352	47	GC05P150997	8.10438	https://www.genecards.org/cgi-bin/carddisp.pl?gene=GPX3
SNCA	Synuclein Alpha	Protein Coding	P37840	58	GC04M089724	8.1028	https://www.genecards.org/cgi-bin/carddisp.pl?gene=SNCA
H19-ICR	H19/IGF2 Imprinting Control Region	Functional Element		6	GC11P002939	8.07633	https://www.genecards.org/cgi-bin/carddisp.pl?gene=H19-ICR
SRD5A1	Steroid 5 Alpha-Reductase 1	Protein Coding	P18405	50	GC05P006633	8.04692	https://www.genecards.org/cgi-bin/carddisp.pl?gene=SRD5A1
EIF4EBP2	Eukaryotic Translation Initiation Factor 4E Binding Protein 2	Protein Coding	Q13542	47	GC10P070404	8.0388	https://www.genecards.org/cgi-bin/carddisp.pl?gene=EIF4EBP2
SLC5A4	Solute Carrier Family 5 Member 4	Protein Coding	Q9NY91	46	GC22M032218	8.01468	https://www.genecards.org/cgi-bin/carddisp.pl?gene=SLC5A4
ATP6V0A1	ATPase H+ Transporting V0 Subunit A1	Protein Coding	Q93050	50	GC17P042458	8.00644	https://www.genecards.org/cgi-bin/carddisp.pl?gene=ATP6V0A1
JUNB	JunB Proto-Oncogene, AP-1 Transcription Factor Subunit	Protein Coding	P17275	48	GC19P012791	8.00305	https://www.genecards.org/cgi-bin/carddisp.pl?gene=JUNB
GPR119	G Protein-Coupled Receptor 119	Protein Coding	Q8TDV5	45	GC0XM130384	7.99563	https://www.genecards.org/cgi-bin/carddisp.pl?gene=GPR119
GDF2	Growth Differentiation Factor 2	Protein Coding	Q9UK05	50	GC10P047322	7.98987	https://www.genecards.org/cgi-bin/carddisp.pl?gene=GDF2
KIRREL2	Kirre Like Nephrin Family Adhesion Molecule 2	Protein Coding	Q6UWL6	48	GC19P083164	7.98205	https://www.genecards.org/cgi-bin/carddisp.pl?gene=KIRREL2
HK1	Hexokinase 1	Protein Coding	P19367	56	GC10P069269	7.97593	https://www.genecards.org/cgi-bin/carddisp.pl?gene=HK1
PLIN3	Perilipin 3	Protein Coding	O60664	48	GC19M009356	7.96066	https://www.genecards.org/cgi-bin/carddisp.pl?gene=PLIN3
SMPD1	Sphingomyelin Phosphodiesterase 1	Protein Coding	P17405	56	GC11P006390	7.95515	https://www.genecards.org/cgi-bin/carddisp.pl?gene=SMPD1
SCN1A	Sodium Voltage-Gated Channel Alpha Subunit 1	Protein Coding	P35498	55	GC02M165989	7.94566	https://www.genecards.org/cgi-bin/carddisp.pl?gene=SCN1A
CDK1	Cyclin Dependent Kinase 1	Protein Coding	P06493	55	GC10P060772	7.91938	https://www.genecards.org/cgi-bin/carddisp.pl?gene=CDK1
KCNMA1	Potassium Calcium-Activated Channel Subfamily M Alpha 1	Protein Coding	Q12791	56	GC10M076869	7.91368	https://www.genecards.org/cgi-bin/carddisp.pl?gene=KCNMA1
GOT2	Glutamic-Oxaloacetic Transaminase 2	Protein Coding	P00505	53	GC16M058707	7.91169	https://www.genecards.org/cgi-bin/carddisp.pl?gene=GOT2
CAMP	Cathelicidin Antimicrobial Peptide	Protein Coding	P49913	46	GC03P051545	7.90119	https://www.genecards.org/cgi-bin/carddisp.pl?gene=CAMP
CLTRN	Collectrin, Amino Acid Transport Regulator	Protein Coding	Q9HBJ8	44	GC0XM015629	7.89417	https://www.genecards.org/cgi-bin/carddisp.pl?gene=CLTRN
RXFP1	Relaxin Family Peptide Receptor 1	Protein Coding	Q9HBX9	50	GC04P158315	7.89094	https://www.genecards.org/cgi-bin/carddisp.pl?gene=RXFP1
PRKD1	Protein Kinase D1	Protein Coding	Q15139	56	GC14M029576	7.88049	https://www.genecards.org/cgi-bin/carddisp.pl?gene=PRKD1
E2F1	E2F Transcription Factor 1	Protein Coding	Q01094	50	GC20M033675	7.87665	https://www.genecards.org/cgi-bin/carddisp.pl?gene=E2F1
HRC	Histidine Rich Calcium Binding Protein	Protein Coding	P23327	43	GC19M049151	7.87639	https://www.genecards.org/cgi-bin/carddisp.pl?gene=HRC
KRT8	Keratin 8	Protein Coding	P05787	53	GC12M052897	7.87195	https://www.genecards.org/cgi-bin/carddisp.pl?gene=KRT8
ARHGDIA	Rho GDP Dissociation Inhibitor Alpha	Protein Coding	P52565	53	GC17M081867	7.86459	https://www.genecards.org/cgi-bin/carddisp.pl?gene=ARHGDIA
RLN3	Relaxin 3	Protein Coding	Q8WXF3	41	GC19P082718	7.86015	https://www.genecards.org/cgi-bin/carddisp.pl?gene=RLN3
PC	Pyruvate Carboxylase	Protein Coding	P11498	54	GC11M066848	7.84692	https://www.genecards.org/cgi-bin/carddisp.pl?gene=PC
LAMB2	Laminin Subunit Beta 2	Protein Coding	P55268	53	GC03M049121	7.84009	https://www.genecards.org/cgi-bin/carddisp.pl?gene=LAMB2
LEPROT	Leptin Receptor Overlapping Transcript	Protein Coding	O15243	40	GC01P065420	7.83612	https://www.genecards.org/cgi-bin/carddisp.pl?gene=LEPROT
PRKCQ	Protein Kinase C Theta	Protein Coding	Q04759	55	GC10M006703	7.8319	https://www.genecards.org/cgi-bin/carddisp.pl?gene=PRKCQ
NTRK1	Neurotrophic Receptor Tyrosine Kinase 1	Protein Coding	P04629	56	GC01P156815	7.8313	https://www.genecards.org/cgi-bin/carddisp.pl?gene=NTRK1
NSD2	Nuclear Receptor Binding SET Domain Protein 2	Protein Coding	O96028	50	GC04P001973	7.81891	https://www.genecards.org/cgi-bin/carddisp.pl?gene=NSD2
SERPINA7	Serpin Family A Member 7	Protein Coding	P05543	48	GC0XM106032	7.81615	https://www.genecards.org/cgi-bin/carddisp.pl?gene=SERPINA7
PAK1	P21 (RAC1) Activated Kinase 1	Protein Coding	Q13153	57	GC11M109658	7.81317	https://www.genecards.org/cgi-bin/carddisp.pl?gene=PAK1
SULT1A3	Sulfotransferase Family 1A Member 3	Protein Coding	P0DMM9	42	GC16P030199	7.80387	https://www.genecards.org/cgi-bin/carddisp.pl?gene=SULT1A3
ACVRL1	Activin A Receptor Like Type 1	Protein Coding	P37023	57	GC12P051906	7.80341	https://www.genecards.org/cgi-bin/carddisp.pl?gene=ACVRL1
PRKDC	Protein Kinase, DNA-Activated, Catalytic Subunit	Protein Coding	P78527	57	GC08M047773	7.79655	https://www.genecards.org/cgi-bin/carddisp.pl?gene=PRKDC
EZH2	Enhancer Of Zeste 2 Polycomb Repressive Complex 2 Subunit	Protein Coding	Q15910	60	GC07M148807	7.7954	https://www.genecards.org/cgi-bin/carddisp.pl?gene=EZH2
SLC19A2	Solute Carrier Family 19 Member 2	Protein Coding	O60779	52	GC01M169463	7.7873	https://www.genecards.org/cgi-bin/carddisp.pl?gene=SLC19A2
PLK1	Polo Like Kinase 1	Protein Coding	P53350	58	GC16P046733	7.78478	https://www.genecards.org/cgi-bin/carddisp.pl?gene=PLK1
DNM1	Dynamin 1	Protein Coding	Q05193	57	GC09P128191	7.7839	https://www.genecards.org/cgi-bin/carddisp.pl?gene=DNM1
RPSA	Ribosomal Protein SA	Protein Coding	P08865	53	GC03P039406	7.76062	https://www.genecards.org/cgi-bin/carddisp.pl?gene=RPSA
CLPS	Colipase	Protein Coding	P04118	46	GC06M081059	7.75674	https://www.genecards.org/cgi-bin/carddisp.pl?gene=CLPS
NR0B1	Nuclear Receptor Subfamily 0 Group B Member 1	Protein Coding	P51843	53	GC0XM030304	7.7556	https://www.genecards.org/cgi-bin/carddisp.pl?gene=NR0B1
ADCY10	Adenylate Cyclase 10	Protein Coding	Q96PN6	50	GC01M167809	7.75316	https://www.genecards.org/cgi-bin/carddisp.pl?gene=ADCY10
MBP	Myelin Basic Protein	Protein Coding	P02686	51	GC18M076978	7.73134	https://www.genecards.org/cgi-bin/carddisp.pl?gene=MBP
DOK1	Docking Protein 1	Protein Coding	Q99704	50	GC02P074549	7.73095	https://www.genecards.org/cgi-bin/carddisp.pl?gene=DOK1
PML	PML Nuclear Body Scaffold	Protein Coding	P29590	53	GC15P073994	7.72608	https://www.genecards.org/cgi-bin/carddisp.pl?gene=PML
XDH	Xanthine Dehydrogenase	Protein Coding	P47989	54	GC02M031334	7.72431	https://www.genecards.org/cgi-bin/carddisp.pl?gene=XDH
CD38	CD38 Molecule	Protein Coding	P28907	53	GC04P021471	7.72132	https://www.genecards.org/cgi-bin/carddisp.pl?gene=CD38
TET2	Tet Methylcytosine Dioxygenase 2	Protein Coding	Q6N021	53	GC04P105145	7.71522	https://www.genecards.org/cgi-bin/carddisp.pl?gene=TET2
SMARCAL1	SWI/SNF Related, Matrix Associated, Actin Dependent Regulator Of Chromatin, Subfamily A Like 1	Protein Coding	Q9NZC9	52	GC02P216412	7.71324	https://www.genecards.org/cgi-bin/carddisp.pl?gene=SMARCAL1
NOTCH1	Notch Receptor 1	Protein Coding	P46531	58	GC09M138170	7.71252	https://www.genecards.org/cgi-bin/carddisp.pl?gene=NOTCH1
GJA1	Gap Junction Protein Alpha 1	Protein Coding	P17302	57	GC06P121436	7.71209	https://www.genecards.org/cgi-bin/carddisp.pl?gene=GJA1
ICOSLG	Inducible T Cell Costimulator Ligand	Protein Coding	O75144	48	GC21M044222	7.70322	https://www.genecards.org/cgi-bin/carddisp.pl?gene=ICOSLG
PKLR	Pyruvate Kinase L/R	Protein Coding	P30613	53	GC01M155289	7.69138	https://www.genecards.org/cgi-bin/carddisp.pl?gene=PKLR
SCP2	Sterol Carrier Protein 2	Protein Coding	P22307	52	GC01P052927	7.67202	https://www.genecards.org/cgi-bin/carddisp.pl?gene=SCP2
EXT2	Exostosin Glycosyltransferase 2	Protein Coding	Q93063	52	GC11P044095	7.66553	https://www.genecards.org/cgi-bin/carddisp.pl?gene=EXT2
BMP2	Bone Morphogenetic Protein 2	Protein Coding	P12643	53	GC20P006767	7.65353	https://www.genecards.org/cgi-bin/carddisp.pl?gene=BMP2
SLC11A2	Solute Carrier Family 11 Member 2	Protein Coding	P49281	54	GC12M050952	7.64777	https://www.genecards.org/cgi-bin/carddisp.pl?gene=SLC11A2
SIRT6	Sirtuin 6	Protein Coding	Q8N6T7	52	GC19M004174	7.64749	https://www.genecards.org/cgi-bin/carddisp.pl?gene=SIRT6
DUT	Deoxyuridine Triphosphatase	Protein Coding	P33316	50	GC15P048331	7.64422	https://www.genecards.org/cgi-bin/carddisp.pl?gene=DUT
MTHFD1	Methylenetetrahydrofolate Dehydrogenase, Cyclohydrolase And Formyltetrahydrofolate Synthetase 1	Protein Coding	P11586	52	GC14P064388	7.63235	https://www.genecards.org/cgi-bin/carddisp.pl?gene=MTHFD1
ACADS	Acyl-CoA Dehydrogenase Short Chain	Protein Coding	P16219	52	GC12P128210	7.62103	https://www.genecards.org/cgi-bin/carddisp.pl?gene=ACADS
SLC27A4	Solute Carrier Family 27 Member 4	Protein Coding	Q6P1M0	51	GC09P128340	7.61901	https://www.genecards.org/cgi-bin/carddisp.pl?gene=SLC27A4
TGM2	Transglutaminase 2	Protein Coding	P21980	54	GC20M038127	7.61817	https://www.genecards.org/cgi-bin/carddisp.pl?gene=TGM2
GNA11	G Protein Subunit Alpha 11	Protein Coding	P29992	54	GC19P003094	7.61513	https://www.genecards.org/cgi-bin/carddisp.pl?gene=GNA11
VPS13C	Vacuolar Protein Sorting 13 Homolog C	Protein Coding	Q709C8	40	GC15M061852	7.61264	https://www.genecards.org/cgi-bin/carddisp.pl?gene=VPS13C
XRCC6	X-Ray Repair Cross Complementing 6	Protein Coding	P12956	52	GC22P052578	7.59926	https://www.genecards.org/cgi-bin/carddisp.pl?gene=XRCC6
IRF4	Interferon Regulatory Factor 4	Protein Coding	Q15306	50	GC06P000391	7.59457	https://www.genecards.org/cgi-bin/carddisp.pl?gene=IRF4
GNB1	G Protein Subunit Beta 1	Protein Coding	P62873	52	GC01M001785	7.59236	https://www.genecards.org/cgi-bin/carddisp.pl?gene=GNB1
CCKAR	Cholecystokinin A Receptor	Protein Coding	P32238	52	GC04M026483	7.59091	https://www.genecards.org/cgi-bin/carddisp.pl?gene=CCKAR
TGFBR2	Transforming Growth Factor Beta Receptor 2	Protein Coding	P37173	59	GC03P030623	7.58735	https://www.genecards.org/cgi-bin/carddisp.pl?gene=TGFBR2
AHR	Aryl Hydrocarbon Receptor	Protein Coding	P35869	53	GC07P016916	7.58036	https://www.genecards.org/cgi-bin/carddisp.pl?gene=AHR
IRF1	Interferon Regulatory Factor 1	Protein Coding	P10914	53	GC05M132440	7.57194	https://www.genecards.org/cgi-bin/carddisp.pl?gene=IRF1
REG1A	Regenerating Family Member 1 Alpha	Protein Coding	P05451	46	GC02P079120	7.56775	https://www.genecards.org/cgi-bin/carddisp.pl?gene=REG1A
FGF7	Fibroblast Growth Factor 7	Protein Coding	P21781	50	GC15P049423	7.56399	https://www.genecards.org/cgi-bin/carddisp.pl?gene=FGF7
HLA-C	Major Histocompatibility Complex, Class I, C	Protein Coding	P10321	50	GC06M080880	7.55913	https://www.genecards.org/cgi-bin/carddisp.pl?gene=HLA-C
KSR2	Kinase Suppressor Of Ras 2	Protein Coding	Q6VAB6	42	GC12M117453	7.55709	https://www.genecards.org/cgi-bin/carddisp.pl?gene=KSR2
KCNJ1	Potassium Inwardly Rectifying Channel Subfamily J Member 1	Protein Coding	P48048	55	GC11M128741	7.54907	https://www.genecards.org/cgi-bin/carddisp.pl?gene=KCNJ1
GH-LCR	Growth Hormone Locus Control Region	Functional Element		4	GC17P063917	7.53776	https://www.genecards.org/cgi-bin/carddisp.pl?gene=GH-LCR
PDK2	Pyruvate Dehydrogenase Kinase 2	Protein Coding	Q15119	48	GC17P078613	7.53616	https://www.genecards.org/cgi-bin/carddisp.pl?gene=PDK2
VDAC1	Voltage Dependent Anion Channel 1	Protein Coding	P21796	52	GC05M133975	7.53291	https://www.genecards.org/cgi-bin/carddisp.pl?gene=VDAC1
FBXW7	F-Box And WD Repeat Domain Containing 7	Protein Coding	Q969H0	52	GC04M152321	7.53112	https://www.genecards.org/cgi-bin/carddisp.pl?gene=FBXW7
KCNB1	Potassium Voltage-Gated Channel Subfamily B Member 1	Protein Coding	Q14721	54	GC20M049293	7.52694	https://www.genecards.org/cgi-bin/carddisp.pl?gene=KCNB1
FGFR4	Fibroblast Growth Factor Receptor 4	Protein Coding	P22455	58	GC05P177086	7.51849	https://www.genecards.org/cgi-bin/carddisp.pl?gene=FGFR4
RXFP4	Relaxin Family Peptide/INSL5 Receptor 4	Protein Coding	Q8TDU9	43	GC01P156178	7.50798	https://www.genecards.org/cgi-bin/carddisp.pl?gene=RXFP4
TOP2B	DNA Topoisomerase II Beta	Protein Coding	Q02880	52	GC03M025598	7.48601	https://www.genecards.org/cgi-bin/carddisp.pl?gene=TOP2B
ZBED3	Zinc Finger BED-Type Containing 3	Protein Coding	Q96IU2	39	GC05M077072	7.48598	https://www.genecards.org/cgi-bin/carddisp.pl?gene=ZBED3
DMP1	Dentin Matrix Acidic Phosphoprotein 1	Protein Coding	Q13316	50	GC04P087650	7.48569	https://www.genecards.org/cgi-bin/carddisp.pl?gene=DMP1
VIP	Vasoactive Intestinal Peptide	Protein Coding	P01282	51	GC06P152750	7.48371	https://www.genecards.org/cgi-bin/carddisp.pl?gene=VIP
SCARB2	Scavenger Receptor Class B Member 2	Protein Coding	Q14108	53	GC04M076158	7.47268	https://www.genecards.org/cgi-bin/carddisp.pl?gene=SCARB2
PROM1	Prominin 1	Protein Coding	O43490	53	GC04M015965	7.47096	https://www.genecards.org/cgi-bin/carddisp.pl?gene=PROM1
UMOD	Uromodulin	Protein Coding	P07911	49	GC16M020344	7.4692	https://www.genecards.org/cgi-bin/carddisp.pl?gene=UMOD
DMXL2	Dmx Like 2	Protein Coding	Q8TDJ6	43	GC15M051447	7.464	https://www.genecards.org/cgi-bin/carddisp.pl?gene=DMXL2
PCNT	Pericentrin	Protein Coding	O95613	51	GC21P046324	7.45434	https://www.genecards.org/cgi-bin/carddisp.pl?gene=PCNT
SLC6A2	Solute Carrier Family 6 Member 2	Protein Coding	P23975	54	GC16P055656	7.44954	https://www.genecards.org/cgi-bin/carddisp.pl?gene=SLC6A2
ADAMTS9	ADAM Metallopeptidase With Thrombospondin Type 1 Motif 9	Protein Coding	Q9P2N4	46	GC03M064501	7.44329	https://www.genecards.org/cgi-bin/carddisp.pl?gene=ADAMTS9
RHOQ	Ras Homolog Family Member Q	Protein Coding	P17081	49	GC02P046543	7.43608	https://www.genecards.org/cgi-bin/carddisp.pl?gene=RHOQ
PCNA	Proliferating Cell Nuclear Antigen	Protein Coding	P12004	57	GC20M005114	7.41954	https://www.genecards.org/cgi-bin/carddisp.pl?gene=PCNA
DCN	Decorin	Protein Coding	P07585	54	GC12M091140	7.41317	https://www.genecards.org/cgi-bin/carddisp.pl?gene=DCN
SOX3	SRY-Box Transcription Factor 3	Protein Coding	P41225	50	GC0XM140502	7.39759	https://www.genecards.org/cgi-bin/carddisp.pl?gene=SOX3
PNLIP	Pancreatic Lipase	Protein Coding	P16233	54	GC10P116545	7.39393	https://www.genecards.org/cgi-bin/carddisp.pl?gene=PNLIP
THADA	THADA Armadillo Repeat Containing	Protein Coding	Q6YHU6	44	GC02M043233	7.39189	https://www.genecards.org/cgi-bin/carddisp.pl?gene=THADA
IL23A	Interleukin 23 Subunit Alpha	Protein Coding	Q9NPF7	45	GC12P058135	7.38881	https://www.genecards.org/cgi-bin/carddisp.pl?gene=IL23A
COL4A3	Collagen Type IV Alpha 3 Chain	Protein Coding	Q01955	53	GC02P227164	7.38839	https://www.genecards.org/cgi-bin/carddisp.pl?gene=COL4A3
POU1F1	POU Class 1 Homeobox 1	Protein Coding	P28069	49	GC03M087259	7.3825	https://www.genecards.org/cgi-bin/carddisp.pl?gene=POU1F1
MYOG	Myogenin	Protein Coding	P15173	46	GC01M203083	7.37908	https://www.genecards.org/cgi-bin/carddisp.pl?gene=MYOG
ZDHHC24	Zinc Finger DHHC-Type Containing 24	Protein Coding	Q6UX98	40	GC11M109303	7.37674	https://www.genecards.org/cgi-bin/carddisp.pl?gene=ZDHHC24
USP7	Ubiquitin Specific Peptidase 7	Protein Coding	Q93009	56	GC16M008892	7.36697	https://www.genecards.org/cgi-bin/carddisp.pl?gene=USP7
HDAC4	Histone Deacetylase 4	Protein Coding	P56524	59	GC02M239048	7.33702	https://www.genecards.org/cgi-bin/carddisp.pl?gene=HDAC4
ITGB4	Integrin Subunit Beta 4	Protein Coding	P16144	56	GC17P075721	7.33422	https://www.genecards.org/cgi-bin/carddisp.pl?gene=ITGB4
MOK	MOK Protein Kinase	Protein Coding	Q9UQ07	42	GC14M102214	7.33247	https://www.genecards.org/cgi-bin/carddisp.pl?gene=MOK
LEMD2	LEM Domain Nuclear Envelope Protein 2	Protein Coding	Q8NC56	45	GC06M081039	7.31996	https://www.genecards.org/cgi-bin/carddisp.pl?gene=LEMD2
IGFL3	IGF Like Family Member 3	Protein Coding	Q6UXB1	35	GC19M046120	7.31441	https://www.genecards.org/cgi-bin/carddisp.pl?gene=IGFL3
PTPA	Protein Phosphatase 2 Phosphatase Activator	Protein Coding	Q15257	49	GC09P130118	7.31298	https://www.genecards.org/cgi-bin/carddisp.pl?gene=PTPA
PLCB1	Phospholipase C Beta 1	Protein Coding	Q9NQ66	54	GC20P008061	7.29595	https://www.genecards.org/cgi-bin/carddisp.pl?gene=PLCB1
MECP2	Methyl-CpG Binding Protein 2	Protein Coding	P51608	53	GC0XM154021	7.29022	https://www.genecards.org/cgi-bin/carddisp.pl?gene=MECP2
RELA	RELA Proto-Oncogene, NF-KB Subunit	Protein Coding	Q04206	58	GC11M065653	7.27001	https://www.genecards.org/cgi-bin/carddisp.pl?gene=RELA
CEACAM6	CEA Cell Adhesion Molecule 6	Protein Coding	P40199	48	GC19P041750	7.26799	https://www.genecards.org/cgi-bin/carddisp.pl?gene=CEACAM6
ALOX5AP	Arachidonate 5-Lipoxygenase Activating Protein	Protein Coding	P20292	51	GC13P030713	7.2675	https://www.genecards.org/cgi-bin/carddisp.pl?gene=ALOX5AP
KMT2D	Lysine Methyltransferase 2D	Protein Coding	O14686	50	GC12M049018	7.25782	https://www.genecards.org/cgi-bin/carddisp.pl?gene=KMT2D
PHIP	Pleckstrin Homology Domain Interacting Protein	Protein Coding	Q8WWQ0	47	GC06M078934	7.2559	https://www.genecards.org/cgi-bin/carddisp.pl?gene=PHIP
NCOA3	Nuclear Receptor Coactivator 3	Protein Coding	Q9Y6Q9	54	GC20P047501	7.2466	https://www.genecards.org/cgi-bin/carddisp.pl?gene=NCOA3
KCNJ15	Potassium Inwardly Rectifying Channel Subfamily J Member 15	Protein Coding	Q99712	48	GC21P038157	7.23302	https://www.genecards.org/cgi-bin/carddisp.pl?gene=KCNJ15
LIPG	Lipase G, Endothelial Type	Protein Coding	Q9Y5X9	48	GC18P049560	7.2112	https://www.genecards.org/cgi-bin/carddisp.pl?gene=LIPG
NTRK2	Neurotrophic Receptor Tyrosine Kinase 2	Protein Coding	Q16620	60	GC09P084668	7.20155	https://www.genecards.org/cgi-bin/carddisp.pl?gene=NTRK2
S100B	S100 Calcium Binding Protein B	Protein Coding	P04271	51	GC21M052331	7.19847	https://www.genecards.org/cgi-bin/carddisp.pl?gene=S100B
DHPS	Deoxyhypusine Synthase	Protein Coding	P49366	50	GC19M015358	7.19662	https://www.genecards.org/cgi-bin/carddisp.pl?gene=DHPS
MRPS22	Mitochondrial Ribosomal Protein S22	Protein Coding	P82650	48	GC03P139005	7.19587	https://www.genecards.org/cgi-bin/carddisp.pl?gene=MRPS22
MAP3K8	Mitogen-Activated Protein Kinase Kinase Kinase 8	Protein Coding	P41279	53	GC10P030575	7.1868	https://www.genecards.org/cgi-bin/carddisp.pl?gene=MAP3K8
DDIT3	DNA Damage Inducible Transcript 3	Protein Coding	P35638	53	GC12M057516	7.18651	https://www.genecards.org/cgi-bin/carddisp.pl?gene=DDIT3
SMAD2	SMAD Family Member 2	Protein Coding	Q15796	59	GC18M047809	7.18297	https://www.genecards.org/cgi-bin/carddisp.pl?gene=SMAD2
TGFBI	Transforming Growth Factor Beta Induced	Protein Coding	Q15582	53	GC05P136027	7.17367	https://www.genecards.org/cgi-bin/carddisp.pl?gene=TGFBI
SLCO1B1	Solute Carrier Organic Anion Transporter Family Member 1B1	Protein Coding	Q9Y6L6	54	GC12P028683	7.16843	https://www.genecards.org/cgi-bin/carddisp.pl?gene=SLCO1B1
GK	Glycerol Kinase	Protein Coding	P32189	52	GC0XP031203	7.15431	https://www.genecards.org/cgi-bin/carddisp.pl?gene=GK
ENTPD5	Ectonucleoside Triphosphate Diphosphohydrolase 5 (Inactive)	Protein Coding	O75356	52	GC14M073960	7.14965	https://www.genecards.org/cgi-bin/carddisp.pl?gene=ENTPD5
PTGS1	Prostaglandin-Endoperoxide Synthase 1	Protein Coding	P23219	53	GC09P122370	7.14326	https://www.genecards.org/cgi-bin/carddisp.pl?gene=PTGS1
MICA	MHC Class I Polypeptide-Related Sequence A	Protein Coding	Q29983	45	GC06P031399	7.14278	https://www.genecards.org/cgi-bin/carddisp.pl?gene=MICA
KHDRBS1	KH RNA Binding Domain Containing, Signal Transduction Associated 1	Protein Coding	Q07666	47	GC01P032013	7.14136	https://www.genecards.org/cgi-bin/carddisp.pl?gene=KHDRBS1
AIP	Aryl Hydrocarbon Receptor Interacting Protein	Protein Coding	O00170	50	GC11P067468	7.13859	https://www.genecards.org/cgi-bin/carddisp.pl?gene=AIP
CDC37	Cell Division Cycle 37, HSP90 Cochaperone	Protein Coding	Q16543	50	GC19M010391	7.1349	https://www.genecards.org/cgi-bin/carddisp.pl?gene=CDC37
IFNL3	Interferon Lambda 3	Protein Coding	Q8IZI9	42	GC19M039243	7.13488	https://www.genecards.org/cgi-bin/carddisp.pl?gene=IFNL3
HSP90B1	Heat Shock Protein 90 Beta Family Member 1	Protein Coding	P14625	54	GC12P103930	7.12945	https://www.genecards.org/cgi-bin/carddisp.pl?gene=HSP90B1
CD209	CD209 Molecule	Protein Coding	Q9NNX6	50	GC19M007739	7.12891	https://www.genecards.org/cgi-bin/carddisp.pl?gene=CD209
EEF2	Eukaryotic Translation Elongation Factor 2	Protein Coding	P13639	55	GC19M003976	7.12251	https://www.genecards.org/cgi-bin/carddisp.pl?gene=EEF2
STXBP3	Syntaxin Binding Protein 3	Protein Coding	O00186	46	GC01P108746	7.12154	https://www.genecards.org/cgi-bin/carddisp.pl?gene=STXBP3
ADRA2A	Adrenoceptor Alpha 2A	Protein Coding	P08913	52	GC10P111077	7.1177	https://www.genecards.org/cgi-bin/carddisp.pl?gene=ADRA2A
U2AF1	U2 Small Nuclear RNA Auxiliary Factor 1	Protein Coding	Q01081	49	GC21M043092	7.11735	https://www.genecards.org/cgi-bin/carddisp.pl?gene=U2AF1
STAT6	Signal Transducer And Activator Of Transcription 6	Protein Coding	P42226	57	GC12M057095	7.11267	https://www.genecards.org/cgi-bin/carddisp.pl?gene=STAT6
ZBTB20	Zinc Finger And BTB Domain Containing 20	Protein Coding	Q9HC78	48	GC03M114315	7.11062	https://www.genecards.org/cgi-bin/carddisp.pl?gene=ZBTB20
NTRK3	Neurotrophic Receptor Tyrosine Kinase 3	Protein Coding	Q16288	60	GC15M087859	7.10941	https://www.genecards.org/cgi-bin/carddisp.pl?gene=NTRK3
RALBP1	RalA Binding Protein 1	Protein Coding	Q15311	51	GC18P009465	7.09892	https://www.genecards.org/cgi-bin/carddisp.pl?gene=RALBP1
HPRT1	Hypoxanthine Phosphoribosyltransferase 1	Protein Coding	P00492	55	GC0XP134460	7.09144	https://www.genecards.org/cgi-bin/carddisp.pl?gene=HPRT1
ARF6	ADP Ribosylation Factor 6	Protein Coding	P62330	49	GC14P049895	7.08696	https://www.genecards.org/cgi-bin/carddisp.pl?gene=ARF6
CSNK2A2	Casein Kinase 2 Alpha 2	Protein Coding	P19784	53	GC16M058157	7.08433	https://www.genecards.org/cgi-bin/carddisp.pl?gene=CSNK2A2
NCK1	NCK Adaptor Protein 1	Protein Coding	P16333	50	GC03P136862	7.06425	https://www.genecards.org/cgi-bin/carddisp.pl?gene=NCK1
NOS1AP	Nitric Oxide Synthase 1 Adaptor Protein	Protein Coding	O75052	46	GC01P162069	7.05868	https://www.genecards.org/cgi-bin/carddisp.pl?gene=NOS1AP
KMT2C	Lysine Methyltransferase 2C	Protein Coding	Q8NEZ4	51	GC07M152134	7.0563	https://www.genecards.org/cgi-bin/carddisp.pl?gene=KMT2C
CD63	CD63 Molecule	Protein Coding	P08962	49	GC12M055725	7.05519	https://www.genecards.org/cgi-bin/carddisp.pl?gene=CD63
ODC1	Ornithine Decarboxylase 1	Protein Coding	P11926	55	GC02M010432	7.04891	https://www.genecards.org/cgi-bin/carddisp.pl?gene=ODC1
CAPN3	Calpain 3	Protein Coding	P20807	54	GC15P042359	7.04668	https://www.genecards.org/cgi-bin/carddisp.pl?gene=CAPN3
CCNA2	Cyclin A2	Protein Coding	P20248	52	GC04M121816	7.04287	https://www.genecards.org/cgi-bin/carddisp.pl?gene=CCNA2
CACNA1D	Calcium Voltage-Gated Channel Subunit Alpha1 D	Protein Coding	Q01668	54	GC03P053328	7.03877	https://www.genecards.org/cgi-bin/carddisp.pl?gene=CACNA1D
XRCC2	X-Ray Repair Cross Complementing 2	Protein Coding	O43543	47	GC07M152644	7.03804	https://www.genecards.org/cgi-bin/carddisp.pl?gene=XRCC2
ELANE	Elastase, Neutrophil Expressed	Protein Coding	P08246	58	GC19P005575	7.03785	https://www.genecards.org/cgi-bin/carddisp.pl?gene=ELANE
GNAI2	G Protein Subunit Alpha I2	Protein Coding	P04899	53	GC03P050226	7.03322	https://www.genecards.org/cgi-bin/carddisp.pl?gene=GNAI2
RPL5	Ribosomal Protein L5	Protein Coding	P46777	54	GC01P092832	7.02556	https://www.genecards.org/cgi-bin/carddisp.pl?gene=RPL5
GNAI1	G Protein Subunit Alpha I1	Protein Coding	P63096	54	GC07P080470	7.02131	https://www.genecards.org/cgi-bin/carddisp.pl?gene=GNAI1
NR1I2	Nuclear Receptor Subfamily 1 Group I Member 2	Protein Coding	O75469	50	GC03P119780	7.01457	https://www.genecards.org/cgi-bin/carddisp.pl?gene=NR1I2
ILK	Integrin Linked Kinase	Protein Coding	Q13418	51	GC11P006604	7.01406	https://www.genecards.org/cgi-bin/carddisp.pl?gene=ILK
RETNLB	Resistin Like Beta	Protein Coding	Q9BQ08	39	GC03M108743	7.01298	https://www.genecards.org/cgi-bin/carddisp.pl?gene=RETNLB
GAA	Alpha Glucosidase	Protein Coding	P10253	56	GC17P080101	7.01274	https://www.genecards.org/cgi-bin/carddisp.pl?gene=GAA
CHEK2	Checkpoint Kinase 2	Protein Coding	O96017	61	GC22M028687	7.00792	https://www.genecards.org/cgi-bin/carddisp.pl?gene=CHEK2
TSPAN8	Tetraspanin 8	Protein Coding	P19075	46	GC12M071125	7.00479	https://www.genecards.org/cgi-bin/carddisp.pl?gene=TSPAN8
CCR6	C-C Motif Chemokine Receptor 6	Protein Coding	P51684	50	GC06P167111	7.00285	https://www.genecards.org/cgi-bin/carddisp.pl?gene=CCR6
STK11	Serine/Threonine Kinase 11	Protein Coding	Q15831	57	GC19P001177	7.00246	https://www.genecards.org/cgi-bin/carddisp.pl?gene=STK11
DSPP	Dentin Sialophosphoprotein	Protein Coding	Q9NZW4	46	GC04P087608	6.99715	https://www.genecards.org/cgi-bin/carddisp.pl?gene=DSPP
FLNA	Filamin A	Protein Coding	P21333	55	GC0XM154348	6.99338	https://www.genecards.org/cgi-bin/carddisp.pl?gene=FLNA
RACK1	Receptor For Activated C Kinase 1	Protein Coding	P63244	50	GC05M182224	6.99239	https://www.genecards.org/cgi-bin/carddisp.pl?gene=RACK1
SOS2	SOS Ras/Rho Guanine Nucleotide Exchange Factor 2	Protein Coding	Q07890	52	GC14M050117	6.9884	https://www.genecards.org/cgi-bin/carddisp.pl?gene=SOS2
CSF3	Colony Stimulating Factor 3	Protein Coding	P09919	47	GC17P040015	6.98817	https://www.genecards.org/cgi-bin/carddisp.pl?gene=CSF3
YWHAG	Tyrosine 3-Monooxygenase/Tryptophan 5-Monooxygenase Activation Protein Gamma	Protein Coding	P61981	55	GC07M077900	6.96813	https://www.genecards.org/cgi-bin/carddisp.pl?gene=YWHAG
NFYA	Nuclear Transcription Factor Y Subunit Alpha	Protein Coding	P23511	49	GC06P104278	6.96774	https://www.genecards.org/cgi-bin/carddisp.pl?gene=NFYA
TIRAP	TIR Domain Containing Adaptor Protein	Protein Coding	P58753	49	GC11P126284	6.96118	https://www.genecards.org/cgi-bin/carddisp.pl?gene=TIRAP
PF4	Platelet Factor 4	Protein Coding	P02776	46	GC04M073980	6.95988	https://www.genecards.org/cgi-bin/carddisp.pl?gene=PF4
TLR5	Toll Like Receptor 5	Protein Coding	O60602	53	GC01M223109	6.9595	https://www.genecards.org/cgi-bin/carddisp.pl?gene=TLR5
GRP	Gastrin Releasing Peptide	Protein Coding	P07492	47	GC18P059220	6.95661	https://www.genecards.org/cgi-bin/carddisp.pl?gene=GRP
AXL	AXL Receptor Tyrosine Kinase	Protein Coding	P30530	58	GC19P041219	6.95231	https://www.genecards.org/cgi-bin/carddisp.pl?gene=AXL
KCNIP1	Potassium Voltage-Gated Channel Interacting Protein 1	Protein Coding	Q9NZI2	47	GC05P170353	6.94593	https://www.genecards.org/cgi-bin/carddisp.pl?gene=KCNIP1
LAMA5	Laminin Subunit Alpha 5	Protein Coding	O15230	50	GC20M062307	6.94194	https://www.genecards.org/cgi-bin/carddisp.pl?gene=LAMA5
XRCC5	X-Ray Repair Cross Complementing 5	Protein Coding	P13010	51	GC02P216107	6.92467	https://www.genecards.org/cgi-bin/carddisp.pl?gene=XRCC5
RECK	Reversion Inducing Cysteine Rich Protein With Kazal Motifs	Protein Coding	O95980	47	GC09P036036	6.91475	https://www.genecards.org/cgi-bin/carddisp.pl?gene=RECK
NPC1	NPC Intracellular Cholesterol Transporter 1	Protein Coding	O15118	56	GC18M023506	6.91463	https://www.genecards.org/cgi-bin/carddisp.pl?gene=NPC1
ELK1	ETS Transcription Factor ELK1	Protein Coding	P19419	50	GC0XM047635	6.91452	https://www.genecards.org/cgi-bin/carddisp.pl?gene=ELK1
CDC123	Cell Division Cycle 123	Protein Coding	O75794	44	GC10P012195	6.91262	https://www.genecards.org/cgi-bin/carddisp.pl?gene=CDC123
YWHAB	Tyrosine 3-Monooxygenase/Tryptophan 5-Monooxygenase Activation Protein Beta	Protein Coding	P31946	54	GC20P044885	6.90967	https://www.genecards.org/cgi-bin/carddisp.pl?gene=YWHAB
IL18R1	Interleukin 18 Receptor 1	Protein Coding	Q13478	50	GC02P102311	6.90497	https://www.genecards.org/cgi-bin/carddisp.pl?gene=IL18R1
ERCC4	ERCC Excision Repair 4, Endonuclease Catalytic Subunit	Protein Coding	Q92889	52	GC16P013920	6.9049	https://www.genecards.org/cgi-bin/carddisp.pl?gene=ERCC4
TRMT10A	TRNA Methyltransferase 10A	Protein Coding	Q8TBZ6	43	GC04M099546	6.89435	https://www.genecards.org/cgi-bin/carddisp.pl?gene=TRMT10A
NKX2-1	NK2 Homeobox 1	Protein Coding	P43699	54	GC14M036516	6.89179	https://www.genecards.org/cgi-bin/carddisp.pl?gene=NKX2-1
CAV3	Caveolin 3	Protein Coding	P56539	49	GC03P008733	6.89148	https://www.genecards.org/cgi-bin/carddisp.pl?gene=CAV3
SMAD3	SMAD Family Member 3	Protein Coding	P84022	60	GC15P067063	6.87905	https://www.genecards.org/cgi-bin/carddisp.pl?gene=SMAD3
FLT1	Fms Related Receptor Tyrosine Kinase 1	Protein Coding	P17948	58	GC13M028300	6.87773	https://www.genecards.org/cgi-bin/carddisp.pl?gene=FLT1
EMP2	Epithelial Membrane Protein 2	Protein Coding	P54851	50	GC16M013098	6.87628	https://www.genecards.org/cgi-bin/carddisp.pl?gene=EMP2
GPC3	Glypican 3	Protein Coding	P51654	53	GC0XM133535	6.85498	https://www.genecards.org/cgi-bin/carddisp.pl?gene=GPC3
DUSP19	Dual Specificity Phosphatase 19	Protein Coding	Q8WTR2	45	GC02P183078	6.84969	https://www.genecards.org/cgi-bin/carddisp.pl?gene=DUSP19
TGFB2	Transforming Growth Factor Beta 2	Protein Coding	P61812	58	GC01P218345	6.84525	https://www.genecards.org/cgi-bin/carddisp.pl?gene=TGFB2
PKM	Pyruvate Kinase M1/2	Protein Coding	P14618	56	GC15M072199	6.84363	https://www.genecards.org/cgi-bin/carddisp.pl?gene=PKM
LRP1	LDL Receptor Related Protein 1	Protein Coding	Q07954	54	GC12P057128	6.8236	https://www.genecards.org/cgi-bin/carddisp.pl?gene=LRP1
NCOR2	Nuclear Receptor Corepressor 2	Protein Coding	Q9Y618	50	GC12M124324	6.82258	https://www.genecards.org/cgi-bin/carddisp.pl?gene=NCOR2
FOXP2	Forkhead Box P2	Protein Coding	O15409	51	GC07P114086	6.80775	https://www.genecards.org/cgi-bin/carddisp.pl?gene=FOXP2
BBS9	Bardet-Biedl Syndrome 9	Protein Coding	Q3SYG4	46	GC07P033489	6.78362	https://www.genecards.org/cgi-bin/carddisp.pl?gene=BBS9
CALR	Calreticulin	Protein Coding	P27797	58	GC19P012938	6.78223	https://www.genecards.org/cgi-bin/carddisp.pl?gene=CALR
RASA1	RAS P21 Protein Activator 1	Protein Coding	P20936	53	GC05P087267	6.77469	https://www.genecards.org/cgi-bin/carddisp.pl?gene=RASA1
ATF2	Activating Transcription Factor 2	Protein Coding	P15336	54	GC02M175072	6.77138	https://www.genecards.org/cgi-bin/carddisp.pl?gene=ATF2
GPR35	G Protein-Coupled Receptor 35	Protein Coding	Q9HC97	49	GC02P240605	6.76391	https://www.genecards.org/cgi-bin/carddisp.pl?gene=GPR35
CFH	Complement Factor H	Protein Coding	P08603	54	GC01P196621	6.75814	https://www.genecards.org/cgi-bin/carddisp.pl?gene=CFH
CDC42	Cell Division Cycle 42	Protein Coding	P60953	58	GC01P022052	6.7516	https://www.genecards.org/cgi-bin/carddisp.pl?gene=CDC42
CDH2	Cadherin 2	Protein Coding	P19022	58	GC18M030290	6.74754	https://www.genecards.org/cgi-bin/carddisp.pl?gene=CDH2
GAS6	Growth Arrest Specific 6	Protein Coding	Q14393	50	GC13M113820	6.7439	https://www.genecards.org/cgi-bin/carddisp.pl?gene=GAS6
GET3	Guided Entry Of Tail-Anchored Proteins Factor 3, ATPase	Protein Coding	O43681	46	GC19P012737	6.74296	https://www.genecards.org/cgi-bin/carddisp.pl?gene=GET3
LRP2	LDL Receptor Related Protein 2	Protein Coding	P98164	55	GC02M169127	6.74015	https://www.genecards.org/cgi-bin/carddisp.pl?gene=LRP2
RPS14	Ribosomal Protein S14	Protein Coding	P62263	49	GC05M150443	6.73822	https://www.genecards.org/cgi-bin/carddisp.pl?gene=RPS14
BTK	Bruton Tyrosine Kinase	Protein Coding	Q06187	61	GC0XM101349	6.7347	https://www.genecards.org/cgi-bin/carddisp.pl?gene=BTK
PPIG	Peptidylprolyl Isomerase G	Protein Coding	Q13427	48	GC02P169584	6.73353	https://www.genecards.org/cgi-bin/carddisp.pl?gene=PPIG
BAG3	BAG Cochaperone 3	Protein Coding	O95817	49	GC10P119651	6.7242	https://www.genecards.org/cgi-bin/carddisp.pl?gene=BAG3
LMNB1	Lamin B1	Protein Coding	P20700	53	GC05P126776	6.7175	https://www.genecards.org/cgi-bin/carddisp.pl?gene=LMNB1
THBS1	Thrombospondin 1	Protein Coding	P07996	52	GC15P039581	6.71335	https://www.genecards.org/cgi-bin/carddisp.pl?gene=THBS1
ENO2	Enolase 2	Protein Coding	P09104	54	GC12P006913	6.71046	https://www.genecards.org/cgi-bin/carddisp.pl?gene=ENO2
BTC	Betacellulin	Protein Coding	P35070	51	GC04M074744	6.70834	https://www.genecards.org/cgi-bin/carddisp.pl?gene=BTC
GATA3	GATA Binding Protein 3	Protein Coding	P23771	56	GC10P008045	6.70626	https://www.genecards.org/cgi-bin/carddisp.pl?gene=GATA3
KCNA5	Potassium Voltage-Gated Channel Subfamily A Member 5	Protein Coding	P22460	52	GC12P005043	6.70595	https://www.genecards.org/cgi-bin/carddisp.pl?gene=KCNA5
RARB	Retinoic Acid Receptor Beta	Protein Coding	P10826	56	GC03P024689	6.6979	https://www.genecards.org/cgi-bin/carddisp.pl?gene=RARB
ADA	Adenosine Deaminase	Protein Coding	P00813	58	GC20M044620	6.69163	https://www.genecards.org/cgi-bin/carddisp.pl?gene=ADA
UGCG	UDP-Glucose Ceramide Glucosyltransferase	Protein Coding	Q16739	50	GC09P111896	6.68524	https://www.genecards.org/cgi-bin/carddisp.pl?gene=UGCG
PRKN	Parkin RBR E3 Ubiquitin Protein Ligase	Protein Coding	O60260	56	GC06M161348	6.68264	https://www.genecards.org/cgi-bin/carddisp.pl?gene=PRKN
HDAC1	Histone Deacetylase 1	Protein Coding	Q13547	57	GC01P032292	6.68192	https://www.genecards.org/cgi-bin/carddisp.pl?gene=HDAC1
YARS1	Tyrosyl-TRNA Synthetase 1	Protein Coding	P54577	50	GC01M032776	6.67904	https://www.genecards.org/cgi-bin/carddisp.pl?gene=YARS1
KIF7	Kinesin Family Member 7	Protein Coding	Q2M1P5	45	GC15M089608	6.67876	https://www.genecards.org/cgi-bin/carddisp.pl?gene=KIF7
CDC25C	Cell Division Cycle 25C	Protein Coding	P30307	54	GC05M138285	6.67343	https://www.genecards.org/cgi-bin/carddisp.pl?gene=CDC25C
SLC16A2	Solute Carrier Family 16 Member 2	Protein Coding	P36021	50	GC0XP074632	6.6721	https://www.genecards.org/cgi-bin/carddisp.pl?gene=SLC16A2
CTNS	Cystinosin, Lysosomal Cystine Transporter	Protein Coding	O60931	52	GC17P003636	6.67013	https://www.genecards.org/cgi-bin/carddisp.pl?gene=CTNS
NAT2	N-Acetyltransferase 2	Protein Coding	P11245	48	GC08P018391	6.65738	https://www.genecards.org/cgi-bin/carddisp.pl?gene=NAT2
BMP15	Bone Morphogenetic Protein 15	Protein Coding	O95972	49	GC0XP050910	6.64336	https://www.genecards.org/cgi-bin/carddisp.pl?gene=BMP15
ALOX5	Arachidonate 5-Lipoxygenase	Protein Coding	P09917	54	GC10P045374	6.63971	https://www.genecards.org/cgi-bin/carddisp.pl?gene=ALOX5
DBP	D-Box Binding PAR BZIP Transcription Factor	Protein Coding	Q10586	45	GC19M048630	6.63411	https://www.genecards.org/cgi-bin/carddisp.pl?gene=DBP
INSM2	INSM Transcriptional Repressor 2	Protein Coding	Q96T92	42	GC14P035534	6.62864	https://www.genecards.org/cgi-bin/carddisp.pl?gene=INSM2
RLN2	Relaxin 2	Protein Coding	P04090	41	GC09M005560	6.62219	https://www.genecards.org/cgi-bin/carddisp.pl?gene=RLN2
ACSL4	Acyl-CoA Synthetase Long Chain Family Member 4	Protein Coding	O60488	52	GC0XM109624	6.61152	https://www.genecards.org/cgi-bin/carddisp.pl?gene=ACSL4
SYNE1	Spectrin Repeat Containing Nuclear Envelope Protein 1	Protein Coding	Q8NF91	48	GC06M152121	6.59346	https://www.genecards.org/cgi-bin/carddisp.pl?gene=SYNE1
STXBP4	Syntaxin Binding Protein 4	Protein Coding	Q6ZWJ1	44	GC17P054968	6.58737	https://www.genecards.org/cgi-bin/carddisp.pl?gene=STXBP4
SCN5A	Sodium Voltage-Gated Channel Alpha Subunit 5	Protein Coding	Q14524	57	GC03M038560	6.58423	https://www.genecards.org/cgi-bin/carddisp.pl?gene=SCN5A
ALDH1A1	Aldehyde Dehydrogenase 1 Family Member A1	Protein Coding	P00352	54	GC09M072900	6.58366	https://www.genecards.org/cgi-bin/carddisp.pl?gene=ALDH1A1
CACNA1C	Calcium Voltage-Gated Channel Subunit Alpha1 C	Protein Coding	Q13936	56	GC12P001970	6.58207	https://www.genecards.org/cgi-bin/carddisp.pl?gene=CACNA1C
PCYT1A	Phosphate Cytidylyltransferase 1A, Choline	Protein Coding	P49585	54	GC03M196214	6.57887	https://www.genecards.org/cgi-bin/carddisp.pl?gene=PCYT1A
PTPN6	Protein Tyrosine Phosphatase Non-Receptor Type 6	Protein Coding	P29350	56	GC12P028322	6.57819	https://www.genecards.org/cgi-bin/carddisp.pl?gene=PTPN6
TUBB3	Tubulin Beta 3 Class III	Protein Coding	Q13509	56	GC16P092043	6.57322	https://www.genecards.org/cgi-bin/carddisp.pl?gene=TUBB3
NQO1	NAD(P)H Quinone Dehydrogenase 1	Protein Coding	P15559	54	GC16M069706	6.56987	https://www.genecards.org/cgi-bin/carddisp.pl?gene=NQO1
TRIM72	Tripartite Motif Containing 72	Protein Coding	Q6ZMU5	42	GC16P047819	6.56697	https://www.genecards.org/cgi-bin/carddisp.pl?gene=TRIM72
PROX1	Prospero Homeobox 1	Protein Coding	Q92786	50	GC01P213983	6.56673	https://www.genecards.org/cgi-bin/carddisp.pl?gene=PROX1
SORT1	Sortilin 1	Protein Coding	Q99523	50	GC01M109310	6.55711	https://www.genecards.org/cgi-bin/carddisp.pl?gene=SORT1
ARL6	ADP Ribosylation Factor Like GTPase 6	Protein Coding	Q9H0F7	48	GC03P097764	6.55629	https://www.genecards.org/cgi-bin/carddisp.pl?gene=ARL6
MAP2K4	Mitogen-Activated Protein Kinase Kinase 4	Protein Coding	P45985	54	GC17P012020	6.54327	https://www.genecards.org/cgi-bin/carddisp.pl?gene=MAP2K4
CD163	CD163 Molecule	Protein Coding	Q86VB7	51	GC12M008547	6.53922	https://www.genecards.org/cgi-bin/carddisp.pl?gene=CD163
EMD	Emerin	Protein Coding	P50402	52	GC0XP154379	6.53555	https://www.genecards.org/cgi-bin/carddisp.pl?gene=EMD
CTCF	CCCTC-Binding Factor	Protein Coding	P49711	54	GC16P067563	6.53099	https://www.genecards.org/cgi-bin/carddisp.pl?gene=CTCF
ELN	Elastin	Protein Coding	P15502	50	GC07P074027	6.52654	https://www.genecards.org/cgi-bin/carddisp.pl?gene=ELN
H2AX	H2A.X Variant Histone	Protein Coding	P16104	50	GC11M119408	6.5235	https://www.genecards.org/cgi-bin/carddisp.pl?gene=H2AX
BMP7	Bone Morphogenetic Protein 7	Protein Coding	P18075	53	GC20M057168	6.51267	https://www.genecards.org/cgi-bin/carddisp.pl?gene=BMP7
ANGPTL3	Angiopoietin Like 3	Protein Coding	Q9Y5C1	54	GC01P062597	6.50453	https://www.genecards.org/cgi-bin/carddisp.pl?gene=ANGPTL3
SIRPA	Signal Regulatory Protein Alpha	Protein Coding	P78324	52	GC20P001894	6.50408	https://www.genecards.org/cgi-bin/carddisp.pl?gene=SIRPA
FLNC	Filamin C	Protein Coding	Q14315	52	GC07P128830	6.49373	https://www.genecards.org/cgi-bin/carddisp.pl?gene=FLNC
LPIN2	Lipin 2	Protein Coding	Q92539	49	GC18M003458	6.49189	https://www.genecards.org/cgi-bin/carddisp.pl?gene=LPIN2
DES	Desmin	Protein Coding	P17661	54	GC02P219418	6.47756	https://www.genecards.org/cgi-bin/carddisp.pl?gene=DES
CXCR1	C-X-C Motif Chemokine Receptor 1	Protein Coding	P25024	50	GC02M218162	6.47696	https://www.genecards.org/cgi-bin/carddisp.pl?gene=CXCR1
LOC126806433	BRD4-Independent Group 4 Enhancer GRCh37_chr2:179638309-179639508	Functional Element		4	GC02P178773	6.46975	https://www.genecards.org/cgi-bin/carddisp.pl?gene=LOC126806433
LTF	Lactotransferrin	Protein Coding	P02788	52	GC03M046435	6.46914	https://www.genecards.org/cgi-bin/carddisp.pl?gene=LTF
COQ4	Coenzyme Q4	Protein Coding	Q9Y3A0	46	GC09P128322	6.45973	https://www.genecards.org/cgi-bin/carddisp.pl?gene=COQ4
DUSP2	Dual Specificity Phosphatase 2	Protein Coding	Q05923	46	GC02M099631	6.4593	https://www.genecards.org/cgi-bin/carddisp.pl?gene=DUSP2
BSG	Basigin (Ok Blood Group)	Protein Coding	P35613	51	GC19P000571	6.4565	https://www.genecards.org/cgi-bin/carddisp.pl?gene=BSG
TSHB	Thyroid Stimulating Hormone Subunit Beta	Protein Coding	P01222	49	GC01P115029	6.4459	https://www.genecards.org/cgi-bin/carddisp.pl?gene=TSHB
SCN2A	Sodium Voltage-Gated Channel Alpha Subunit 2	Protein Coding	Q99250	56	GC02P165194	6.44154	https://www.genecards.org/cgi-bin/carddisp.pl?gene=SCN2A
SLC7A11	Solute Carrier Family 7 Member 11	Protein Coding	Q9UPY5	51	GC04M138164	6.4388	https://www.genecards.org/cgi-bin/carddisp.pl?gene=SLC7A11
CYBB	Cytochrome B-245 Beta Chain	Protein Coding	P04839	56	GC0XP037780	6.43294	https://www.genecards.org/cgi-bin/carddisp.pl?gene=CYBB
LYN	LYN Proto-Oncogene, Src Family Tyrosine Kinase	Protein Coding	P07948	55	GC08P055879	6.42856	https://www.genecards.org/cgi-bin/carddisp.pl?gene=LYN
FEN1	Flap Structure-Specific Endonuclease 1	Protein Coding	P39748	53	GC11P061793	6.42226	https://www.genecards.org/cgi-bin/carddisp.pl?gene=FEN1
FADD	Fas Associated Via Death Domain	Protein Coding	Q13158	53	GC11P070203	6.41084	https://www.genecards.org/cgi-bin/carddisp.pl?gene=FADD
GFPT2	Glutamine-Fructose-6-Phosphate Transaminase 2	Protein Coding	O94808	48	GC05M180300	6.40986	https://www.genecards.org/cgi-bin/carddisp.pl?gene=GFPT2
AREG	Amphiregulin	Protein Coding	P15514	50	GC04P074445	6.40874	https://www.genecards.org/cgi-bin/carddisp.pl?gene=AREG
BRSK2	BR Serine/Threonine Kinase 2	Protein Coding	Q8IWQ3	49	GC11P001389	6.399	https://www.genecards.org/cgi-bin/carddisp.pl?gene=BRSK2
SRY	Sex Determining Region Y	Protein Coding	Q05066	41	GC0YM002698	6.38838	https://www.genecards.org/cgi-bin/carddisp.pl?gene=SRY
PTK2B	Protein Tyrosine Kinase 2 Beta	Protein Coding	Q14289	56	GC08P027311	6.38715	https://www.genecards.org/cgi-bin/carddisp.pl?gene=PTK2B
DLK1	Delta Like Non-Canonical Notch Ligand 1	Protein Coding	P80370	52	GC14P112161	6.38219	https://www.genecards.org/cgi-bin/carddisp.pl?gene=DLK1
BANF1	BAF Nuclear Assembly Factor 1	Protein Coding	O75531	49	GC11P066002	6.38096	https://www.genecards.org/cgi-bin/carddisp.pl?gene=BANF1
SIRT4	Sirtuin 4	Protein Coding	Q9Y6E7	46	GC12P120291	6.37936	https://www.genecards.org/cgi-bin/carddisp.pl?gene=SIRT4
CIDEA	Cell Death Inducing DFFA Like Effector A	Protein Coding	O60543	45	GC18P012254	6.37738	https://www.genecards.org/cgi-bin/carddisp.pl?gene=CIDEA
MEF2C	Myocyte Enhancer Factor 2C	Protein Coding	Q06413	55	GC05M088718	6.37307	https://www.genecards.org/cgi-bin/carddisp.pl?gene=MEF2C
TRPM3	Transient Receptor Potential Cation Channel Subfamily M Member 3	Protein Coding	Q9HCF6	48	GC09M070529	6.37057	https://www.genecards.org/cgi-bin/carddisp.pl?gene=TRPM3
ALPP	Alkaline Phosphatase, Placental	Protein Coding	P05187	50	GC02P232378	6.3585	https://www.genecards.org/cgi-bin/carddisp.pl?gene=ALPP
CALU	Calumenin	Protein Coding	O43852	49	GC07P128739	6.35623	https://www.genecards.org/cgi-bin/carddisp.pl?gene=CALU
PSMC4	Proteasome 26S Subunit, ATPase 4	Protein Coding	P43686	48	GC19P083265	6.35217	https://www.genecards.org/cgi-bin/carddisp.pl?gene=PSMC4
ITGAV	Integrin Subunit Alpha V	Protein Coding	P06756	54	GC02P186589	6.35164	https://www.genecards.org/cgi-bin/carddisp.pl?gene=ITGAV
PAX8	Paired Box 8	Protein Coding	Q06710	52	GC02M113215	6.34679	https://www.genecards.org/cgi-bin/carddisp.pl?gene=PAX8
MAP3K5	Mitogen-Activated Protein Kinase Kinase Kinase 5	Protein Coding	Q99683	55	GC06M136557	6.34648	https://www.genecards.org/cgi-bin/carddisp.pl?gene=MAP3K5
ADAM17	ADAM Metallopeptidase Domain 17	Protein Coding	P78536	57	GC02M009488	6.34459	https://www.genecards.org/cgi-bin/carddisp.pl?gene=ADAM17
THBS2	Thrombospondin 2	Protein Coding	P35442	53	GC06M169215	6.34145	https://www.genecards.org/cgi-bin/carddisp.pl?gene=THBS2
GDF15	Growth Differentiation Factor 15	Protein Coding	Q99988	49	GC19P082847	6.33728	https://www.genecards.org/cgi-bin/carddisp.pl?gene=GDF15
MUC1	Mucin 1, Cell Surface Associated	Protein Coding	P15941	55	GC01M155185	6.33494	https://www.genecards.org/cgi-bin/carddisp.pl?gene=MUC1
SPARC	Secreted Protein Acidic And Cysteine Rich	Protein Coding	P09486	56	GC05M151661	6.33471	https://www.genecards.org/cgi-bin/carddisp.pl?gene=SPARC
SLC6A4	Solute Carrier Family 6 Member 4	Protein Coding	P31645	54	GC17M030194	6.33241	https://www.genecards.org/cgi-bin/carddisp.pl?gene=SLC6A4
SQSTM1	Sequestosome 1	Protein Coding	Q13501	56	GC05P179806	6.33133	https://www.genecards.org/cgi-bin/carddisp.pl?gene=SQSTM1
SH2B2	SH2B Adaptor Protein 2	Protein Coding	O14492	45	GC07P103381	6.328	https://www.genecards.org/cgi-bin/carddisp.pl?gene=SH2B2
MKKS	MKKS Centrosomal Shuttling Protein	Protein Coding	Q9NPJ1	47	GC20M010424	6.32516	https://www.genecards.org/cgi-bin/carddisp.pl?gene=MKKS
TP73	Tumor Protein P73	Protein Coding	O15350	52	GC01P003652	6.31767	https://www.genecards.org/cgi-bin/carddisp.pl?gene=TP73
F10	Coagulation Factor X	Protein Coding	P00742	57	GC13P113122	6.31379	https://www.genecards.org/cgi-bin/carddisp.pl?gene=F10
PALB2	Partner And Localizer Of BRCA2	Protein Coding	Q86YC2	51	GC16M023603	6.28565	https://www.genecards.org/cgi-bin/carddisp.pl?gene=PALB2
PLAU	Plasminogen Activator, Urokinase	Protein Coding	P00749	58	GC10P073909	6.28239	https://www.genecards.org/cgi-bin/carddisp.pl?gene=PLAU
CTSG	Cathepsin G	Protein Coding	P08311	52	GC14M024573	6.2744	https://www.genecards.org/cgi-bin/carddisp.pl?gene=CTSG
PLAUR	Plasminogen Activator, Urokinase Receptor	Protein Coding	Q03405	52	GC19M043646	6.27216	https://www.genecards.org/cgi-bin/carddisp.pl?gene=PLAUR
MGP	Matrix Gla Protein	Protein Coding	P08493	50	GC12M024990	6.25989	https://www.genecards.org/cgi-bin/carddisp.pl?gene=MGP
MAP2K3	Mitogen-Activated Protein Kinase Kinase 3	Protein Coding	P46734	56	GC17P076203	6.25348	https://www.genecards.org/cgi-bin/carddisp.pl?gene=MAP2K3
SPHK1	Sphingosine Kinase 1	Protein Coding	Q9NYA1	52	GC17P076376	6.24984	https://www.genecards.org/cgi-bin/carddisp.pl?gene=SPHK1
GLS	Glutaminase	Protein Coding	O94925	56	GC02P190880	6.24722	https://www.genecards.org/cgi-bin/carddisp.pl?gene=GLS
CENPO	Centromere Protein O	Protein Coding	Q9BU64	42	GC02P024793	6.24718	https://www.genecards.org/cgi-bin/carddisp.pl?gene=CENPO
POLG	DNA Polymerase Gamma, Catalytic Subunit	Protein Coding	P54098	54	GC15M133858	6.23099	https://www.genecards.org/cgi-bin/carddisp.pl?gene=POLG
PIK3C3	Phosphatidylinositol 3-Kinase Catalytic Subunit Type 3	Protein Coding	Q8NEB9	56	GC18P041955	6.22349	https://www.genecards.org/cgi-bin/carddisp.pl?gene=PIK3C3
GNA15	G Protein Subunit Alpha 15	Protein Coding	P30679	47	GC19P006096	6.20642	https://www.genecards.org/cgi-bin/carddisp.pl?gene=GNA15
ELAVL1	ELAV Like RNA Binding Protein 1	Protein Coding	Q15717	48	GC19M007958	6.20639	https://www.genecards.org/cgi-bin/carddisp.pl?gene=ELAVL1
CASP7	Caspase 7	Protein Coding	P55210	56	GC10P113679	6.20513	https://www.genecards.org/cgi-bin/carddisp.pl?gene=CASP7
SLC26A4	Solute Carrier Family 26 Member 4	Protein Coding	O43511	49	GC07P107660	6.20462	https://www.genecards.org/cgi-bin/carddisp.pl?gene=SLC26A4
ENSA	Endosulfine Alpha	Protein Coding	O43768	46	GC01M155868	6.20024	https://www.genecards.org/cgi-bin/carddisp.pl?gene=ENSA
PDGFB	Platelet Derived Growth Factor Subunit B	Protein Coding	P01127	58	GC22M069031	6.19745	https://www.genecards.org/cgi-bin/carddisp.pl?gene=PDGFB
FGA	Fibrinogen Alpha Chain	Protein Coding	P02671	56	GC04M154583	6.19604	https://www.genecards.org/cgi-bin/carddisp.pl?gene=FGA
SOX2	SRY-Box Transcription Factor 2	Protein Coding	P48431	52	GC03P181711	6.18745	https://www.genecards.org/cgi-bin/carddisp.pl?gene=SOX2
BAK1	BCL2 Antagonist/Killer 1	Protein Coding	Q16611	52	GC06M033572	6.18664	https://www.genecards.org/cgi-bin/carddisp.pl?gene=BAK1
BBS10	Bardet-Biedl Syndrome 10	Protein Coding	Q8TAM1	47	GC12M076344	6.18463	https://www.genecards.org/cgi-bin/carddisp.pl?gene=BBS10
ASAH1	N-Acylsphingosine Amidohydrolase 1	Protein Coding	Q13510	56	GC08M018055	6.18167	https://www.genecards.org/cgi-bin/carddisp.pl?gene=ASAH1
TRAF1	TNF Receptor Associated Factor 1	Protein Coding	Q13077	48	GC09M120902	6.18029	https://www.genecards.org/cgi-bin/carddisp.pl?gene=TRAF1
AIFM1	Apoptosis Inducing Factor Mitochondria Associated 1	Protein Coding	O95831	57	GC0XM130129	6.16967	https://www.genecards.org/cgi-bin/carddisp.pl?gene=AIFM1
GMPPA	GDP-Mannose Pyrophosphorylase A	Protein Coding	Q96IJ6	48	GC02P219498	6.16829	https://www.genecards.org/cgi-bin/carddisp.pl?gene=GMPPA
RECQL4	RecQ Like Helicase 4	Protein Coding	O94761	48	GC08M146085	6.16674	https://www.genecards.org/cgi-bin/carddisp.pl?gene=RECQL4
TRARG1	Trafficking Regulator Of GLUT4 (SLC2A4) 1	Protein Coding	Q8IXB3	38	GC17P002251	6.16673	https://www.genecards.org/cgi-bin/carddisp.pl?gene=TRARG1
CASP1	Caspase 1	Protein Coding	P29466	56	GC11M105025	6.16057	https://www.genecards.org/cgi-bin/carddisp.pl?gene=CASP1
TCF20	Transcription Factor 20	Protein Coding	Q9UGU0	45	GC22M042160	6.16033	https://www.genecards.org/cgi-bin/carddisp.pl?gene=TCF20
TWIST1	Twist Family BHLH Transcription Factor 1	Protein Coding	Q15672	52	GC07M019020	6.15244	https://www.genecards.org/cgi-bin/carddisp.pl?gene=TWIST1
FAM3B	FAM3 Metabolism Regulating Signaling Molecule B	Protein Coding	P58499	45	GC21P041304	6.1513	https://www.genecards.org/cgi-bin/carddisp.pl?gene=FAM3B
HCRT	Hypocretin Neuropeptide Precursor	Protein Coding	O43612	46	GC17M060853	6.15076	https://www.genecards.org/cgi-bin/carddisp.pl?gene=HCRT
FABP1	Fatty Acid Binding Protein 1	Protein Coding	P07148	49	GC02M088122	6.14545	https://www.genecards.org/cgi-bin/carddisp.pl?gene=FABP1
PPA1	Inorganic Pyrophosphatase 1	Protein Coding	Q15181	48	GC10M070202	6.14432	https://www.genecards.org/cgi-bin/carddisp.pl?gene=PPA1
ARAP1	ArfGAP With RhoGAP Domain, Ankyrin Repeat And PH Domain 1	Protein Coding	Q96P48	48	GC11M109497	6.14372	https://www.genecards.org/cgi-bin/carddisp.pl?gene=ARAP1
SCN4A	Sodium Voltage-Gated Channel Alpha Subunit 4	Protein Coding	P35499	53	GC17M063938	6.13379	https://www.genecards.org/cgi-bin/carddisp.pl?gene=SCN4A
PSMD9	Proteasome 26S Subunit, Non-ATPase 9	Protein Coding	O00233	48	GC12P128240	6.12685	https://www.genecards.org/cgi-bin/carddisp.pl?gene=PSMD9
APEX1	Apurinic/Apyrimidinic Endodeoxyribonuclease 1	Protein Coding	P27695	52	GC14P020455	6.12607	https://www.genecards.org/cgi-bin/carddisp.pl?gene=APEX1
CD80	CD80 Molecule	Protein Coding	P33681	50	GC03M119524	6.12446	https://www.genecards.org/cgi-bin/carddisp.pl?gene=CD80
FCGR2B	Fc Gamma Receptor IIb	Protein Coding	P31994	55	GC01P161976	6.117	https://www.genecards.org/cgi-bin/carddisp.pl?gene=FCGR2B
AURKB	Aurora Kinase B	Protein Coding	Q96GD4	58	GC17M013554	6.11308	https://www.genecards.org/cgi-bin/carddisp.pl?gene=AURKB
CPT1B	Carnitine Palmitoyltransferase 1B	Protein Coding	Q92523	50	GC22M068337	6.10694	https://www.genecards.org/cgi-bin/carddisp.pl?gene=CPT1B
LUC7L3	LUC7 Like 3 Pre-MRNA Splicing Factor	Protein Coding	O95232	45	GC17P050719	6.10585	https://www.genecards.org/cgi-bin/carddisp.pl?gene=LUC7L3
GIGYF1	GRB10 Interacting GYF Protein 1	Protein Coding	O75420	42	GC07M100679	6.10549	https://www.genecards.org/cgi-bin/carddisp.pl?gene=GIGYF1
MAF	MAF BZIP Transcription Factor	Protein Coding	O75444	52	GC16M079204	6.09991	https://www.genecards.org/cgi-bin/carddisp.pl?gene=MAF
PECAM1	Platelet And Endothelial Cell Adhesion Molecule 1	Protein Coding	P16284	48	GC17M064319	6.09224	https://www.genecards.org/cgi-bin/carddisp.pl?gene=PECAM1
CDKN2C	Cyclin Dependent Kinase Inhibitor 2C	Protein Coding	P42773	51	GC01P050960	6.08133	https://www.genecards.org/cgi-bin/carddisp.pl?gene=CDKN2C
FBXO32	F-Box Protein 32	Protein Coding	Q969P5	46	GC08M123560	6.08069	https://www.genecards.org/cgi-bin/carddisp.pl?gene=FBXO32
ANKFY1	Ankyrin Repeat And FYVE Domain Containing 1	Protein Coding	Q9P2R3	46	GC17M004163	6.08013	https://www.genecards.org/cgi-bin/carddisp.pl?gene=ANKFY1
CSMD1	CUB And Sushi Multiple Domains 1	Protein Coding	Q96PZ7	44	GC08M002953	6.07959	https://www.genecards.org/cgi-bin/carddisp.pl?gene=CSMD1
CYP24A1	Cytochrome P450 Family 24 Subfamily A Member 1	Protein Coding	Q07973	53	GC20M054153	6.07818	https://www.genecards.org/cgi-bin/carddisp.pl?gene=CYP24A1
CD8A	CD8 Subunit Alpha	Protein Coding	P01732	54	GC02M086784	6.0752	https://www.genecards.org/cgi-bin/carddisp.pl?gene=CD8A
GRN	Granulin Precursor	Protein Coding	P28799	54	GC17P044345	6.07121	https://www.genecards.org/cgi-bin/carddisp.pl?gene=GRN
TUBA1B	Tubulin Alpha 1b	Protein Coding	P68363	50	GC12M049127	6.06576	https://www.genecards.org/cgi-bin/carddisp.pl?gene=TUBA1B
NCL	Nucleolin	Protein Coding	P19338	50	GC02M231453	6.05874	https://www.genecards.org/cgi-bin/carddisp.pl?gene=NCL
KITLG	KIT Ligand	Protein Coding	P21583	53	GC12M088492	6.05358	https://www.genecards.org/cgi-bin/carddisp.pl?gene=KITLG
LDHA	Lactate Dehydrogenase A	Protein Coding	P00338	57	GC11P018394	6.04907	https://www.genecards.org/cgi-bin/carddisp.pl?gene=LDHA
CTSK	Cathepsin K	Protein Coding	P43235	57	GC01M155887	6.04511	https://www.genecards.org/cgi-bin/carddisp.pl?gene=CTSK
PROS1	Protein S	Protein Coding	P07225	56	GC03M093873	6.04497	https://www.genecards.org/cgi-bin/carddisp.pl?gene=PROS1
PTX3	Pentraxin 3	Protein Coding	P26022	49	GC03P157436	6.03711	https://www.genecards.org/cgi-bin/carddisp.pl?gene=PTX3
MAP3K1	Mitogen-Activated Protein Kinase Kinase Kinase 1	Protein Coding	Q13233	56	GC05P056815	6.02745	https://www.genecards.org/cgi-bin/carddisp.pl?gene=MAP3K1
PSMD3	Proteasome 26S Subunit, Non-ATPase 3	Protein Coding	O43242	49	GC17P039980	6.02662	https://www.genecards.org/cgi-bin/carddisp.pl?gene=PSMD3
PROC	Protein C, Inactivator Of Coagulation Factors Va And VIIIa	Protein Coding	P04070	58	GC02P127418	6.02148	https://www.genecards.org/cgi-bin/carddisp.pl?gene=PROC
PDE3A	Phosphodiesterase 3A	Protein Coding	Q14432	55	GC12P028671	6.02084	https://www.genecards.org/cgi-bin/carddisp.pl?gene=PDE3A
RUNX2	RUNX Family Transcription Factor 2	Protein Coding	Q13950	53	GC06P104322	6.01341	https://www.genecards.org/cgi-bin/carddisp.pl?gene=RUNX2
ADD1	Adducin 1	Protein Coding	P35611	50	GC04P002859	6.00974	https://www.genecards.org/cgi-bin/carddisp.pl?gene=ADD1
APOM	Apolipoprotein M	Protein Coding	O95445	47	GC06P104107	6.00706	https://www.genecards.org/cgi-bin/carddisp.pl?gene=APOM
MMP7	Matrix Metallopeptidase 7	Protein Coding	P09237	54	GC11M109974	6.00472	https://www.genecards.org/cgi-bin/carddisp.pl?gene=MMP7
BID	BH3 Interacting Domain Death Agonist	Protein Coding	P55957	53	GC22M017734	6.00424	https://www.genecards.org/cgi-bin/carddisp.pl?gene=BID
DDC	Dopa Decarboxylase	Protein Coding	P20711	57	GC07M050458	6.00402	https://www.genecards.org/cgi-bin/carddisp.pl?gene=DDC
SOST	Sclerostin	Protein Coding	Q9BQB4	50	GC17M043753	6.00009	https://www.genecards.org/cgi-bin/carddisp.pl?gene=SOST
PTPRE	Protein Tyrosine Phosphatase Receptor Type E	Protein Coding	P23469	50	GC10P127907	5.99971	https://www.genecards.org/cgi-bin/carddisp.pl?gene=PTPRE
GLUL	Glutamate-Ammonia Ligase	Protein Coding	P15104	55	GC01M182378	5.99292	https://www.genecards.org/cgi-bin/carddisp.pl?gene=GLUL
ZFAND3	Zinc Finger AN1-Type Containing 3	Protein Coding	Q9H8U3	42	GC06P104258	5.98909	https://www.genecards.org/cgi-bin/carddisp.pl?gene=ZFAND3
IER3IP1	Immediate Early Response 3 Interacting Protein 1	Protein Coding	Q9Y5U9	41	GC18M047152	5.98594	https://www.genecards.org/cgi-bin/carddisp.pl?gene=IER3IP1
ERCC5	ERCC Excision Repair 5, Endonuclease	Protein Coding	P28715	52	GC13P102845	5.97882	https://www.genecards.org/cgi-bin/carddisp.pl?gene=ERCC5
ATP7A	ATPase Copper Transporting Alpha	Protein Coding	Q04656	52	GC0XP078061	5.97034	https://www.genecards.org/cgi-bin/carddisp.pl?gene=ATP7A
RICTOR	RPTOR Independent Companion Of MTOR Complex 2	Protein Coding	Q6R327	50	GC05M038937	5.95784	https://www.genecards.org/cgi-bin/carddisp.pl?gene=RICTOR
PPP1CB	Protein Phosphatase 1 Catalytic Subunit Beta	Protein Coding	P62140	53	GC02P028753	5.94679	https://www.genecards.org/cgi-bin/carddisp.pl?gene=PPP1CB
DOK5	Docking Protein 5	Protein Coding	Q9P104	46	GC20P054476	5.94516	https://www.genecards.org/cgi-bin/carddisp.pl?gene=DOK5
GNA14	G Protein Subunit Alpha 14	Protein Coding	O95837	49	GC09M077423	5.94064	https://www.genecards.org/cgi-bin/carddisp.pl?gene=GNA14
H1-4	H1.4 Linker Histone, Cluster Member	Protein Coding	P10412	49	GC06P105132	5.93866	https://www.genecards.org/cgi-bin/carddisp.pl?gene=H1-4
GYG1	Glycogenin 1	Protein Coding	P46976	53	GC03P148991	5.93659	https://www.genecards.org/cgi-bin/carddisp.pl?gene=GYG1
SAMHD1	SAM And HD Domain Containing Deoxynucleoside Triphosphate Triphosphohydrolase 1	Protein Coding	Q9Y3Z3	50	GC20M036890	5.93247	https://www.genecards.org/cgi-bin/carddisp.pl?gene=SAMHD1
RLN1	Relaxin 1	Protein Coding	P04808	41	GC09M005334	5.93059	https://www.genecards.org/cgi-bin/carddisp.pl?gene=RLN1
ARRB2	Arrestin Beta 2	Protein Coding	P32121	52	GC17P006468	5.92789	https://www.genecards.org/cgi-bin/carddisp.pl?gene=ARRB2
HTRA1	HtrA Serine Peptidase 1	Protein Coding	Q92743	52	GC10P122461	5.91918	https://www.genecards.org/cgi-bin/carddisp.pl?gene=HTRA1
NR4A1	Nuclear Receptor Subfamily 4 Group A Member 1	Protein Coding	P22736	54	GC12P052022	5.9059	https://www.genecards.org/cgi-bin/carddisp.pl?gene=NR4A1
GNRHR	Gonadotropin Releasing Hormone Receptor	Protein Coding	P30968	54	GC04M067737	5.89587	https://www.genecards.org/cgi-bin/carddisp.pl?gene=GNRHR
CRAT	Carnitine O-Acetyltransferase	Protein Coding	P43155	52	GC09M129094	5.89348	https://www.genecards.org/cgi-bin/carddisp.pl?gene=CRAT
CSN2	Casein Beta	Protein Coding	P05814	41	GC04M069955	5.89306	https://www.genecards.org/cgi-bin/carddisp.pl?gene=CSN2
SLC9A3	Solute Carrier Family 9 Member A3	Protein Coding	P48764	55	GC05M000472	5.88793	https://www.genecards.org/cgi-bin/carddisp.pl?gene=SLC9A3
GYPC	Glycophorin C (Gerbich Blood Group)	Protein Coding	P04921	50	GC02P126857	5.88095	https://www.genecards.org/cgi-bin/carddisp.pl?gene=GYPC
SMO	Smoothened, Frizzled Class Receptor	Protein Coding	Q99835	58	GC07P133426	5.88083	https://www.genecards.org/cgi-bin/carddisp.pl?gene=SMO
INPP5K	Inositol Polyphosphate-5-Phosphatase K	Protein Coding	Q9BT40	49	GC17M001494	5.8739	https://www.genecards.org/cgi-bin/carddisp.pl?gene=INPP5K
FLNB	Filamin B	Protein Coding	O75369	54	GC03P058008	5.86032	https://www.genecards.org/cgi-bin/carddisp.pl?gene=FLNB
SCGN	Secretagogin, EF-Hand Calcium Binding Protein	Protein Coding	O76038	44	GC06P025652	5.85262	https://www.genecards.org/cgi-bin/carddisp.pl?gene=SCGN
CYP11A1	Cytochrome P450 Family 11 Subfamily A Member 1	Protein Coding	P05108	54	GC15M074337	5.84899	https://www.genecards.org/cgi-bin/carddisp.pl?gene=CYP11A1
NR1D1	Nuclear Receptor Subfamily 1 Group D Member 1	Protein Coding	P20393	53	GC17M040092	5.84518	https://www.genecards.org/cgi-bin/carddisp.pl?gene=NR1D1
IL13	Interleukin 13	Protein Coding	P35225	49	GC05P132656	5.83886	https://www.genecards.org/cgi-bin/carddisp.pl?gene=IL13
ITPR1	Inositol 1,4,5-Trisphosphate Receptor Type 1	Protein Coding	Q14643	55	GC03P004486	5.8338	https://www.genecards.org/cgi-bin/carddisp.pl?gene=ITPR1
SORL1	Sortilin Related Receptor 1	Protein Coding	Q92673	52	GC11P121452	5.83271	https://www.genecards.org/cgi-bin/carddisp.pl?gene=SORL1
CD2	CD2 Molecule	Protein Coding	P06729	51	GC01P116754	5.82963	https://www.genecards.org/cgi-bin/carddisp.pl?gene=CD2
TRIP10	Thyroid Hormone Receptor Interactor 10	Protein Coding	Q15642	47	GC19P006737	5.82537	https://www.genecards.org/cgi-bin/carddisp.pl?gene=TRIP10
SCNN1A	Sodium Channel Epithelial 1 Subunit Alpha	Protein Coding	P37088	56	GC12M006346	5.82229	https://www.genecards.org/cgi-bin/carddisp.pl?gene=SCNN1A
NES	Nestin	Protein Coding	P48681	47	GC01M156668	5.81519	https://www.genecards.org/cgi-bin/carddisp.pl?gene=NES
ATP5F1A	ATP Synthase F1 Subunit Alpha	Protein Coding	P25705	53	GC18M046081	5.81441	https://www.genecards.org/cgi-bin/carddisp.pl?gene=ATP5F1A
TRIM8	Tripartite Motif Containing 8	Protein Coding	Q9BZR9	46	GC10P102645	5.81053	https://www.genecards.org/cgi-bin/carddisp.pl?gene=TRIM8
NCOR1	Nuclear Receptor Corepressor 1	Protein Coding	O75376	50	GC17M016029	5.80825	https://www.genecards.org/cgi-bin/carddisp.pl?gene=NCOR1
ERVK-6	Endogenous Retrovirus Group K Member 6, Envelope	Protein Coding	Q69384	20	GC07U903184	5.79517	https://www.genecards.org/cgi-bin/carddisp.pl?gene=ERVK-6
MYRIP	Myosin VIIA And Rab Interacting Protein	Protein Coding	Q8NFW9	46	GC03P040179	5.79482	https://www.genecards.org/cgi-bin/carddisp.pl?gene=MYRIP
KEAP1	Kelch Like ECH Associated Protein 1	Protein Coding	Q14145	56	GC19M010486	5.79133	https://www.genecards.org/cgi-bin/carddisp.pl?gene=KEAP1
PTPRA	Protein Tyrosine Phosphatase Receptor Type A	Protein Coding	P18433	53	GC20P002864	5.7904	https://www.genecards.org/cgi-bin/carddisp.pl?gene=PTPRA
MLN	Motilin	Protein Coding	P12872	40	GC06M033794	5.78587	https://www.genecards.org/cgi-bin/carddisp.pl?gene=MLN
IHH	Indian Hedgehog Signaling Molecule	Protein Coding	Q14623	53	GC02M219054	5.78525	https://www.genecards.org/cgi-bin/carddisp.pl?gene=IHH
HLA-DPB1	Major Histocompatibility Complex, Class II, DP Beta 1	Protein Coding	P04440	52	GC06P104135	5.78496	https://www.genecards.org/cgi-bin/carddisp.pl?gene=HLA-DPB1
YWHAQ	Tyrosine 3-Monooxygenase/Tryptophan 5-Monooxygenase Activation Protein Theta	Protein Coding	P27348	53	GC02M009583	5.7823	https://www.genecards.org/cgi-bin/carddisp.pl?gene=YWHAQ
TYMP	Thymidine Phosphorylase	Protein Coding	P19971	54	GC22M050525	5.77893	https://www.genecards.org/cgi-bin/carddisp.pl?gene=TYMP
CDK5	Cyclin Dependent Kinase 5	Protein Coding	Q00535	60	GC07M151053	5.77733	https://www.genecards.org/cgi-bin/carddisp.pl?gene=CDK5
CFD	Complement Factor D	Protein Coding	P00746	51	GC19P000859	5.77669	https://www.genecards.org/cgi-bin/carddisp.pl?gene=CFD
PSMB8	Proteasome 20S Subunit Beta 8	Protein Coding	P28062	57	GC06M032840	5.77244	https://www.genecards.org/cgi-bin/carddisp.pl?gene=PSMB8
ITGAM	Integrin Subunit Alpha M	Protein Coding	P11215	54	GC16P047820	5.76382	https://www.genecards.org/cgi-bin/carddisp.pl?gene=ITGAM
C4A	Complement C4A (Rodgers Blood Group)	Protein Coding	P0C0L4	50	GC06P104121	5.76095	https://www.genecards.org/cgi-bin/carddisp.pl?gene=C4A
DIABLO	Diablo IAP-Binding Mitochondrial Protein	Protein Coding	Q9NR28	53	GC12M122876	5.75986	https://www.genecards.org/cgi-bin/carddisp.pl?gene=DIABLO
NSD1	Nuclear Receptor Binding SET Domain Protein 1	Protein Coding	Q96L73	51	GC05P179183	5.75288	https://www.genecards.org/cgi-bin/carddisp.pl?gene=NSD1
CYP7A1	Cytochrome P450 Family 7 Subfamily A Member 1	Protein Coding	P22680	49	GC08M058490	5.75032	https://www.genecards.org/cgi-bin/carddisp.pl?gene=CYP7A1
PLD1	Phospholipase D1	Protein Coding	Q13393	56	GC03M171600	5.75006	https://www.genecards.org/cgi-bin/carddisp.pl?gene=PLD1
LGALS1	Galectin 1	Protein Coding	P09382	49	GC22P037675	5.74582	https://www.genecards.org/cgi-bin/carddisp.pl?gene=LGALS1
CAPN5	Calpain 5	Protein Coding	O15484	49	GC11P077066	5.73976	https://www.genecards.org/cgi-bin/carddisp.pl?gene=CAPN5
APAF1	Apoptotic Peptidase Activating Factor 1	Protein Coding	O14727	54	GC12P098645	5.73726	https://www.genecards.org/cgi-bin/carddisp.pl?gene=APAF1
ANXA1	Annexin A1	Protein Coding	P04083	53	GC09P073151	5.73568	https://www.genecards.org/cgi-bin/carddisp.pl?gene=ANXA1
SCN8A	Sodium Voltage-Gated Channel Alpha Subunit 8	Protein Coding	Q9UQD0	57	GC12P051590	5.72567	https://www.genecards.org/cgi-bin/carddisp.pl?gene=SCN8A
FUS	FUS RNA Binding Protein	Protein Coding	P35637	51	GC16P031180	5.72341	https://www.genecards.org/cgi-bin/carddisp.pl?gene=FUS
NEDD4	NEDD4 E3 Ubiquitin Protein Ligase	Protein Coding	P46934	54	GC15M055826	5.72034	https://www.genecards.org/cgi-bin/carddisp.pl?gene=NEDD4
UCN3	Urocortin 3	Protein Coding	Q969E3	42	GC10P005364	5.72019	https://www.genecards.org/cgi-bin/carddisp.pl?gene=UCN3
EIF4A1	Eukaryotic Translation Initiation Factor 4A1	Protein Coding	P60842	53	GC17P007572	5.71826	https://www.genecards.org/cgi-bin/carddisp.pl?gene=EIF4A1
SYP	Synaptophysin	Protein Coding	P08247	53	GC0XM049187	5.70734	https://www.genecards.org/cgi-bin/carddisp.pl?gene=SYP
RBM28	RNA Binding Motif Protein 28	Protein Coding	Q9NW13	46	GC07M128626	5.70235	https://www.genecards.org/cgi-bin/carddisp.pl?gene=RBM28
MKI67	Marker Of Proliferation Ki-67	Protein Coding	P46013	51	GC10M128096	5.6978	https://www.genecards.org/cgi-bin/carddisp.pl?gene=MKI67
CCNB1	Cyclin B1	Protein Coding	P14635	53	GC05P069167	5.69039	https://www.genecards.org/cgi-bin/carddisp.pl?gene=CCNB1
RAB4A	RAB4A, Member RAS Oncogene Family	Protein Coding	P20338	47	GC01P229271	5.68424	https://www.genecards.org/cgi-bin/carddisp.pl?gene=RAB4A
FAM167A	Family With Sequence Similarity 167 Member A	Protein Coding	Q96KS9	42	GC08M011421	5.68294	https://www.genecards.org/cgi-bin/carddisp.pl?gene=FAM167A
EIF2S2	Eukaryotic Translation Initiation Factor 2 Subunit Beta	Protein Coding	P20042	48	GC20M034088	5.68199	https://www.genecards.org/cgi-bin/carddisp.pl?gene=EIF2S2
KCNJ4	Potassium Inwardly Rectifying Channel Subfamily J Member 4	Protein Coding	P48050	50	GC22M038426	5.67805	https://www.genecards.org/cgi-bin/carddisp.pl?gene=KCNJ4
ABCB7	ATP Binding Cassette Subfamily B Member 7	Protein Coding	O75027	50	GC0XM075053	5.67797	https://www.genecards.org/cgi-bin/carddisp.pl?gene=ABCB7
ARAF	A-Raf Proto-Oncogene, Serine/Threonine Kinase	Protein Coding	P10398	53	GC0XP047921	5.67239	https://www.genecards.org/cgi-bin/carddisp.pl?gene=ARAF
MARCKS	Myristoylated Alanine Rich Protein Kinase C Substrate	Protein Coding	P29966	46	GC06P113857	5.66421	https://www.genecards.org/cgi-bin/carddisp.pl?gene=MARCKS
HSD3B2	Hydroxy-Delta-5-Steroid Dehydrogenase, 3 Beta- And Steroid Delta-Isomerase 2	Protein Coding	P26439	52	GC01P119414	5.6574	https://www.genecards.org/cgi-bin/carddisp.pl?gene=HSD3B2
STUB1	STIP1 Homology And U-Box Containing Protein 1	Protein Coding	Q9UNE7	52	GC16P021377	5.65618	https://www.genecards.org/cgi-bin/carddisp.pl?gene=STUB1
PDE4A	Phosphodiesterase 4A	Protein Coding	P27815	51	GC19P010416	5.65516	https://www.genecards.org/cgi-bin/carddisp.pl?gene=PDE4A
PHB1	Prohibitin 1	Protein Coding	P35232	52	GC17M061304	5.64837	https://www.genecards.org/cgi-bin/carddisp.pl?gene=PHB1
CSNK2B	Casein Kinase 2 Beta	Protein Coding	P67870	55	GC06P104101	5.64708	https://www.genecards.org/cgi-bin/carddisp.pl?gene=CSNK2B
CHRM3	Cholinergic Receptor Muscarinic 3	Protein Coding	P20309	55	GC01P239386	5.64697	https://www.genecards.org/cgi-bin/carddisp.pl?gene=CHRM3
KCNJ10	Potassium Inwardly Rectifying Channel Subfamily J Member 10	Protein Coding	P78508	52	GC01M159998	5.64593	https://www.genecards.org/cgi-bin/carddisp.pl?gene=KCNJ10
MYO5A	Myosin VA	Protein Coding	Q9Y4I1	52	GC15M134821	5.64526	https://www.genecards.org/cgi-bin/carddisp.pl?gene=MYO5A
HDAC2	Histone Deacetylase 2	Protein Coding	Q92769	59	GC06M113933	5.64473	https://www.genecards.org/cgi-bin/carddisp.pl?gene=HDAC2
MYCN	MYCN Proto-Oncogene, BHLH Transcription Factor	Protein Coding	P04198	54	GC02P015951	5.64472	https://www.genecards.org/cgi-bin/carddisp.pl?gene=MYCN
CYP2C8	Cytochrome P450 Family 2 Subfamily C Member 8	Protein Coding	P10632	53	GC10M095038	5.63238	https://www.genecards.org/cgi-bin/carddisp.pl?gene=CYP2C8
DGKB	Diacylglycerol Kinase Beta	Protein Coding	Q9Y6T7	49	GC07M014145	5.62838	https://www.genecards.org/cgi-bin/carddisp.pl?gene=DGKB
MAPKAPK3	MAPK Activated Protein Kinase 3	Protein Coding	Q16644	56	GC03P050611	5.62024	https://www.genecards.org/cgi-bin/carddisp.pl?gene=MAPKAPK3
CACNA1E	Calcium Voltage-Gated Channel Subunit Alpha1 E	Protein Coding	Q15878	54	GC01P181317	5.61961	https://www.genecards.org/cgi-bin/carddisp.pl?gene=CACNA1E
MME	Membrane Metalloendopeptidase	Protein Coding	P08473	57	GC03P155024	5.61956	https://www.genecards.org/cgi-bin/carddisp.pl?gene=MME
GRIN2B	Glutamate Ionotropic Receptor NMDA Type Subunit 2B	Protein Coding	Q13224	59	GC12M013437	5.61531	https://www.genecards.org/cgi-bin/carddisp.pl?gene=GRIN2B
NARS2	Asparaginyl-TRNA Synthetase 2, Mitochondrial	Protein Coding	Q96I59	50	GC11M078435	5.61153	https://www.genecards.org/cgi-bin/carddisp.pl?gene=NARS2
SKP2	S-Phase Kinase Associated Protein 2	Protein Coding	Q13309	51	GC05P036151	5.60533	https://www.genecards.org/cgi-bin/carddisp.pl?gene=SKP2
RARS1	Arginyl-TRNA Synthetase 1	Protein Coding	P54136	51	GC05P168487	5.59522	https://www.genecards.org/cgi-bin/carddisp.pl?gene=RARS1
EEF2K	Eukaryotic Elongation Factor 2 Kinase	Protein Coding	O00418	53	GC16P046646	5.5938	https://www.genecards.org/cgi-bin/carddisp.pl?gene=EEF2K
SLC25A5	Solute Carrier Family 25 Member 5	Protein Coding	P05141	50	GC0XP119468	5.59108	https://www.genecards.org/cgi-bin/carddisp.pl?gene=SLC25A5
FER	FER Tyrosine Kinase	Protein Coding	P16591	53	GC05P108747	5.5888	https://www.genecards.org/cgi-bin/carddisp.pl?gene=FER
PRPF8	Pre-MRNA Processing Factor 8	Protein Coding	Q6P2Q9	49	GC17M001650	5.58173	https://www.genecards.org/cgi-bin/carddisp.pl?gene=PRPF8
PKD1	Polycystin 1, Transient Receptor Potential Channel Interacting	Protein Coding	P98161	52	GC16M010453	5.58167	https://www.genecards.org/cgi-bin/carddisp.pl?gene=PKD1
CAMK2G	Calcium/Calmodulin Dependent Protein Kinase II Gamma	Protein Coding	Q13555	54	GC10M073812	5.57707	https://www.genecards.org/cgi-bin/carddisp.pl?gene=CAMK2G
FBP1	Fructose-Bisphosphatase 1	Protein Coding	P09467	56	GC09M094603	5.5757	https://www.genecards.org/cgi-bin/carddisp.pl?gene=FBP1
PDGFA	Platelet Derived Growth Factor Subunit A	Protein Coding	P04085	50	GC07M000497	5.57303	https://www.genecards.org/cgi-bin/carddisp.pl?gene=PDGFA
PDIA6	Protein Disulfide Isomerase Family A Member 6	Protein Coding	Q15084	45	GC02M010784	5.56677	https://www.genecards.org/cgi-bin/carddisp.pl?gene=PDIA6
HERC2	HECT And RLD Domain Containing E3 Ubiquitin Protein Ligase 2	Protein Coding	O95714	52	GC15M028111	5.56351	https://www.genecards.org/cgi-bin/carddisp.pl?gene=HERC2
HNRNPH1	Heterogeneous Nuclear Ribonucleoprotein H1	Protein Coding	P31943	48	GC05M179614	5.56245	https://www.genecards.org/cgi-bin/carddisp.pl?gene=HNRNPH1
HTT	Huntingtin	Protein Coding	P42858	50	GC04P003041	5.55879	https://www.genecards.org/cgi-bin/carddisp.pl?gene=HTT
BIRC3	Baculoviral IAP Repeat Containing 3	Protein Coding	Q13489	53	GC11P102317	5.53535	https://www.genecards.org/cgi-bin/carddisp.pl?gene=BIRC3
DEFB1	Defensin Beta 1	Protein Coding	P60022	45	GC08M006870	5.53513	https://www.genecards.org/cgi-bin/carddisp.pl?gene=DEFB1
VGF	VGF Nerve Growth Factor Inducible	Protein Coding	O15240	45	GC07M101162	5.53309	https://www.genecards.org/cgi-bin/carddisp.pl?gene=VGF
M6PR	Mannose-6-Phosphate Receptor, Cation Dependent	Protein Coding	P20645	49	GC12M009044	5.52754	https://www.genecards.org/cgi-bin/carddisp.pl?gene=M6PR
UFM1	Ubiquitin Fold Modifier 1	Protein Coding	P61960	48	GC13P038349	5.52278	https://www.genecards.org/cgi-bin/carddisp.pl?gene=UFM1
FRS2	Fibroblast Growth Factor Receptor Substrate 2	Protein Coding	Q8WU20	48	GC12P069471	5.516	https://www.genecards.org/cgi-bin/carddisp.pl?gene=FRS2
PPP2R1A	Protein Phosphatase 2 Scaffold Subunit Aalpha	Protein Coding	P30153	55	GC19P083787	5.51126	https://www.genecards.org/cgi-bin/carddisp.pl?gene=PPP2R1A
MAPKAP1	MAPK Associated Protein 1	Protein Coding	Q9BPZ7	50	GC09M125437	5.50754	https://www.genecards.org/cgi-bin/carddisp.pl?gene=MAPKAP1
TLR9	Toll Like Receptor 9	Protein Coding	Q9NR96	52	GC03M052595	5.50574	https://www.genecards.org/cgi-bin/carddisp.pl?gene=TLR9
MAP2K6	Mitogen-Activated Protein Kinase Kinase 6	Protein Coding	P52564	53	GC17P069414	5.50334	https://www.genecards.org/cgi-bin/carddisp.pl?gene=MAP2K6
DIO3	Iodothyronine Deiodinase 3	Protein Coding	P55073	46	GC14P112160	5.50158	https://www.genecards.org/cgi-bin/carddisp.pl?gene=DIO3
GPER1	G Protein-Coupled Estrogen Receptor 1	Protein Coding	Q99527	47	GC07P004023	5.49697	https://www.genecards.org/cgi-bin/carddisp.pl?gene=GPER1
TYK2	Tyrosine Kinase 2	Protein Coding	P29597	60	GC19M010350	5.48961	https://www.genecards.org/cgi-bin/carddisp.pl?gene=TYK2
KLF4	KLF Transcription Factor 4	Protein Coding	O43474	53	GC09M107484	5.4863	https://www.genecards.org/cgi-bin/carddisp.pl?gene=KLF4
CDK6	Cyclin Dependent Kinase 6	Protein Coding	Q00534	58	GC07M092604	5.48618	https://www.genecards.org/cgi-bin/carddisp.pl?gene=CDK6
HSD3B1	Hydroxy-Delta-5-Steroid Dehydrogenase, 3 Beta- And Steroid Delta-Isomerase 1	Protein Coding	P14060	50	GC01P119507	5.48528	https://www.genecards.org/cgi-bin/carddisp.pl?gene=HSD3B1
CHEK1	Checkpoint Kinase 1	Protein Coding	O14757	57	GC11P125625	5.48414	https://www.genecards.org/cgi-bin/carddisp.pl?gene=CHEK1
SREBF2	Sterol Regulatory Element Binding Transcription Factor 2	Protein Coding	Q12772	50	GC22P041833	5.48186	https://www.genecards.org/cgi-bin/carddisp.pl?gene=SREBF2
DNM3	Dynamin 3	Protein Coding	Q9UQ16	49	GC01P171887	5.48036	https://www.genecards.org/cgi-bin/carddisp.pl?gene=DNM3
FAM168A	Family With Sequence Similarity 168 Member A	Protein Coding	Q92567	41	GC11M073400	5.47863	https://www.genecards.org/cgi-bin/carddisp.pl?gene=FAM168A
AGK	Acylglycerol Kinase	Protein Coding	Q53H12	47	GC07P141551	5.47723	https://www.genecards.org/cgi-bin/carddisp.pl?gene=AGK
MMP14	Matrix Metallopeptidase 14	Protein Coding	P50281	58	GC14P038444	5.47556	https://www.genecards.org/cgi-bin/carddisp.pl?gene=MMP14
ARID1A	AT-Rich Interaction Domain 1A	Protein Coding	O14497	52	GC01P026693	5.47021	https://www.genecards.org/cgi-bin/carddisp.pl?gene=ARID1A
SLC29A1	Solute Carrier Family 29 Member 1 (Augustine Blood Group)	Protein Coding	Q99808	54	GC06P044219	5.46969	https://www.genecards.org/cgi-bin/carddisp.pl?gene=SLC29A1
REST	RE1 Silencing Transcription Factor	Protein Coding	Q13127	50	GC04P056907	5.46895	https://www.genecards.org/cgi-bin/carddisp.pl?gene=REST
MMP3	Matrix Metallopeptidase 3	Protein Coding	P08254	56	GC11M102835	5.46877	https://www.genecards.org/cgi-bin/carddisp.pl?gene=MMP3
NUCB2	Nucleobindin 2	Protein Coding	P80303	47	GC11P017586	5.46845	https://www.genecards.org/cgi-bin/carddisp.pl?gene=NUCB2
TNFRSF10C	TNF Receptor Superfamily Member 10c	Protein Coding	O14798	46	GC08P023102	5.43954	https://www.genecards.org/cgi-bin/carddisp.pl?gene=TNFRSF10C
GZMH	Granzyme H	Protein Coding	P20718	47	GC14M024606	5.4391	https://www.genecards.org/cgi-bin/carddisp.pl?gene=GZMH
SRF	Serum Response Factor	Protein Coding	P11831	50	GC06P043171	5.43107	https://www.genecards.org/cgi-bin/carddisp.pl?gene=SRF
CYLD	CYLD Lysine 63 Deubiquitinase	Protein Coding	Q9NQC7	54	GC16P050742	5.43104	https://www.genecards.org/cgi-bin/carddisp.pl?gene=CYLD
MAP3K7	Mitogen-Activated Protein Kinase Kinase Kinase 7	Protein Coding	O43318	58	GC06M090513	5.42936	https://www.genecards.org/cgi-bin/carddisp.pl?gene=MAP3K7
COL1A1	Collagen Type I Alpha 1 Chain	Protein Coding	P02452	56	GC17M061318	5.4289	https://www.genecards.org/cgi-bin/carddisp.pl?gene=COL1A1
IFI27	Interferon Alpha Inducible Protein 27	Protein Coding	P40305	45	GC14P094104	5.4289	https://www.genecards.org/cgi-bin/carddisp.pl?gene=IFI27
CLCN1	Chloride Voltage-Gated Channel 1	Protein Coding	P35523	50	GC07P143316	5.42848	https://www.genecards.org/cgi-bin/carddisp.pl?gene=CLCN1
ERBIN	Erbb2 Interacting Protein	Protein Coding	Q96RT1	46	GC05P065884	5.42623	https://www.genecards.org/cgi-bin/carddisp.pl?gene=ERBIN
MAP2K7	Mitogen-Activated Protein Kinase Kinase 7	Protein Coding	O14733	52	GC19P007903	5.42577	https://www.genecards.org/cgi-bin/carddisp.pl?gene=MAP2K7
UNC13A	Unc-13 Homolog A	Protein Coding	Q9UPW8	47	GC19M017603	5.41952	https://www.genecards.org/cgi-bin/carddisp.pl?gene=UNC13A
NUP37	Nucleoporin 37	Protein Coding	Q8NFH4	44	GC12M102073	5.41564	https://www.genecards.org/cgi-bin/carddisp.pl?gene=NUP37
AKT1S1	AKT1 Substrate 1	Protein Coding	Q96B36	46	GC19M049869	5.41517	https://www.genecards.org/cgi-bin/carddisp.pl?gene=AKT1S1
CRKL	CRK Like Proto-Oncogene, Adaptor Protein	Protein Coding	P46109	53	GC22P020917	5.41211	https://www.genecards.org/cgi-bin/carddisp.pl?gene=CRKL
ITCH	Itchy E3 Ubiquitin Protein Ligase	Protein Coding	Q96J02	54	GC20P034363	5.4081	https://www.genecards.org/cgi-bin/carddisp.pl?gene=ITCH
MEPE	Matrix Extracellular Phosphoglycoprotein	Protein Coding	Q9NQ76	45	GC04P087821	5.40765	https://www.genecards.org/cgi-bin/carddisp.pl?gene=MEPE
SMPD3	Sphingomyelin Phosphodiesterase 3	Protein Coding	Q9NY59	48	GC16M068358	5.40551	https://www.genecards.org/cgi-bin/carddisp.pl?gene=SMPD3
RAPGEF3	Rap Guanine Nucleotide Exchange Factor 3	Protein Coding	O95398	51	GC12M047736	5.40515	https://www.genecards.org/cgi-bin/carddisp.pl?gene=RAPGEF3
NPM1	Nucleophosmin 1	Protein Coding	P06748	57	GC05P171387	5.40369	https://www.genecards.org/cgi-bin/carddisp.pl?gene=NPM1
ATP7B	ATPase Copper Transporting Beta	Protein Coding	P35670	54	GC13M051930	5.40147	https://www.genecards.org/cgi-bin/carddisp.pl?gene=ATP7B
BLOC1S1	Biogenesis Of Lysosomal Organelles Complex 1 Subunit 1	Protein Coding	P78537	43	GC12P057965	5.4014	https://www.genecards.org/cgi-bin/carddisp.pl?gene=BLOC1S1
ARNT	Aryl Hydrocarbon Receptor Nuclear Translocator	Protein Coding	P27540	52	GC01M150809	5.39949	https://www.genecards.org/cgi-bin/carddisp.pl?gene=ARNT
POU5F1	POU Class 5 Homeobox 1	Protein Coding	Q01860	53	GC06M080873	5.39767	https://www.genecards.org/cgi-bin/carddisp.pl?gene=POU5F1
VCP	Valosin Containing Protein	Protein Coding	P55072	56	GC09M035056	5.39545	https://www.genecards.org/cgi-bin/carddisp.pl?gene=VCP
TNFRSF25	TNF Receptor Superfamily Member 25	Protein Coding	Q93038	49	GC01M006460	5.39528	https://www.genecards.org/cgi-bin/carddisp.pl?gene=TNFRSF25
NAFLD1	Fatty Liver Disease 1, Susceptiblity To	Genetic Locus		2	GC22U901005	5.39402	https://www.genecards.org/cgi-bin/carddisp.pl?gene=NAFLD1
LOC126805688	BRD4-Independent Group 4 Enhancer GRCh37_chr1:33251929-33253128	Functional Element		3	GC01P032786	5.39402	https://www.genecards.org/cgi-bin/carddisp.pl?gene=LOC126805688
CANX	Calnexin	Protein Coding	P27824	52	GC05P179678	5.39232	https://www.genecards.org/cgi-bin/carddisp.pl?gene=CANX
SLC22A2	Solute Carrier Family 22 Member 2	Protein Coding	O15244	50	GC06M160207	5.39185	https://www.genecards.org/cgi-bin/carddisp.pl?gene=SLC22A2
TFF1	Trefoil Factor 1	Protein Coding	P04155	49	GC21M042362	5.3905	https://www.genecards.org/cgi-bin/carddisp.pl?gene=TFF1
ATF6	Activating Transcription Factor 6	Protein Coding	P18850	55	GC01P161766	5.38295	https://www.genecards.org/cgi-bin/carddisp.pl?gene=ATF6
VEGFC	Vascular Endothelial Growth Factor C	Protein Coding	P49767	54	GC04M176683	5.38258	https://www.genecards.org/cgi-bin/carddisp.pl?gene=VEGFC
KISS1	KiSS-1 Metastasis Suppressor	Protein Coding	Q15726	47	GC01M204190	5.38225	https://www.genecards.org/cgi-bin/carddisp.pl?gene=KISS1
BMI1	BMI1 Proto-Oncogene, Polycomb Ring Finger	Protein Coding	P35226	49	GC10P022326	5.37953	https://www.genecards.org/cgi-bin/carddisp.pl?gene=BMI1
IL6ST	Interleukin 6 Cytokine Family Signal Transducer	Protein Coding	P40189	56	GC05M055935	5.36797	https://www.genecards.org/cgi-bin/carddisp.pl?gene=IL6ST
PHLPP1	PH Domain And Leucine Rich Repeat Protein Phosphatase 1	Protein Coding	O60346	47	GC18P062715	5.36682	https://www.genecards.org/cgi-bin/carddisp.pl?gene=PHLPP1
ITGA6	Integrin Subunit Alpha 6	Protein Coding	P23229	57	GC02P172427	5.36309	https://www.genecards.org/cgi-bin/carddisp.pl?gene=ITGA6
ATR	ATR Serine/Threonine Kinase	Protein Coding	Q13535	60	GC03M142449	5.36082	https://www.genecards.org/cgi-bin/carddisp.pl?gene=ATR
ZEB1	Zinc Finger E-Box Binding Homeobox 1	Protein Coding	P37275	56	GC10P031318	5.35611	https://www.genecards.org/cgi-bin/carddisp.pl?gene=ZEB1
SLC25A22	Solute Carrier Family 25 Member 22	Protein Coding	Q9H936	48	GC11M007970	5.35417	https://www.genecards.org/cgi-bin/carddisp.pl?gene=SLC25A22
OCRL	OCRL Inositol Polyphosphate-5-Phosphatase	Protein Coding	Q01968	52	GC0XP129539	5.35405	https://www.genecards.org/cgi-bin/carddisp.pl?gene=OCRL
CYP1A1	Cytochrome P450 Family 1 Subfamily A Member 1	Protein Coding	P04798	54	GC15M074719	5.35005	https://www.genecards.org/cgi-bin/carddisp.pl?gene=CYP1A1
SLC2A8	Solute Carrier Family 2 Member 8	Protein Coding	Q9NY64	47	GC09P127398	5.34146	https://www.genecards.org/cgi-bin/carddisp.pl?gene=SLC2A8
GSTT1	Glutathione S-Transferase Theta 1	Protein Coding	P30711	38	GC22Mi00270	5.33973	https://www.genecards.org/cgi-bin/carddisp.pl?gene=GSTT1
FOXO4	Forkhead Box O4	Protein Coding	P98177	48	GC0XP071095	5.3368	https://www.genecards.org/cgi-bin/carddisp.pl?gene=FOXO4
SHANK3	SH3 And Multiple Ankyrin Repeat Domains 3	Protein Coding	Q9BYB0	45	GC22P052800	5.33288	https://www.genecards.org/cgi-bin/carddisp.pl?gene=SHANK3
PPIA	Peptidylprolyl Isomerase A	Protein Coding	P62937	52	GC07P044811	5.33095	https://www.genecards.org/cgi-bin/carddisp.pl?gene=PPIA
KCNN4	Potassium Calcium-Activated Channel Subfamily N Member 4	Protein Coding	O15554	54	GC19M079674	5.32886	https://www.genecards.org/cgi-bin/carddisp.pl?gene=KCNN4
ERBB4	Erb-B2 Receptor Tyrosine Kinase 4	Protein Coding	Q15303	61	GC02M211375	5.32469	https://www.genecards.org/cgi-bin/carddisp.pl?gene=ERBB4
LIF	LIF Interleukin 6 Family Cytokine	Protein Coding	P15018	50	GC22M030240	5.32237	https://www.genecards.org/cgi-bin/carddisp.pl?gene=LIF
SOCS7	Suppressor Of Cytokine Signaling 7	Protein Coding	O14512	41	GC17P077739	5.32218	https://www.genecards.org/cgi-bin/carddisp.pl?gene=SOCS7
BARD1	BRCA1 Associated RING Domain 1	Protein Coding	Q99728	54	GC02M214725	5.32195	https://www.genecards.org/cgi-bin/carddisp.pl?gene=BARD1
PPM1E	Protein Phosphatase, Mg2+/Mn2+ Dependent 1E	Protein Coding	Q8WY54	44	GC17P078759	5.30876	https://www.genecards.org/cgi-bin/carddisp.pl?gene=PPM1E
HDAC3	Histone Deacetylase 3	Protein Coding	O15379	56	GC05M141620	5.29772	https://www.genecards.org/cgi-bin/carddisp.pl?gene=HDAC3
RUNX1	RUNX Family Transcription Factor 1	Protein Coding	Q01196	56	GC21M034787	5.29284	https://www.genecards.org/cgi-bin/carddisp.pl?gene=RUNX1
CCL20	C-C Motif Chemokine Ligand 20	Protein Coding	P78556	49	GC02P227846	5.29283	https://www.genecards.org/cgi-bin/carddisp.pl?gene=CCL20
CCDC28B	Coiled-Coil Domain Containing 28B	Protein Coding	Q9BUN5	44	GC01P032200	5.29279	https://www.genecards.org/cgi-bin/carddisp.pl?gene=CCDC28B
FAAH	Fatty Acid Amide Hydrolase	Protein Coding	O00519	53	GC01P046394	5.27811	https://www.genecards.org/cgi-bin/carddisp.pl?gene=FAAH
FFAR4	Free Fatty Acid Receptor 4	Protein Coding	Q5NUL3	46	GC10P093566	5.27793	https://www.genecards.org/cgi-bin/carddisp.pl?gene=FFAR4
PDK1	Pyruvate Dehydrogenase Kinase 1	Protein Coding	Q15118	53	GC02P172555	5.27287	https://www.genecards.org/cgi-bin/carddisp.pl?gene=PDK1
PTTG1	PTTG1 Regulator Of Sister Chromatid Separation, Securin	Protein Coding	O95997	48	GC05P160422	5.26696	https://www.genecards.org/cgi-bin/carddisp.pl?gene=PTTG1
COPB1	COPI Coat Complex Subunit Beta 1	Protein Coding	P53618	48	GC11M014436	5.26596	https://www.genecards.org/cgi-bin/carddisp.pl?gene=COPB1
S100A4	S100 Calcium Binding Protein A4	Protein Coding	P26447	52	GC01M153543	5.26565	https://www.genecards.org/cgi-bin/carddisp.pl?gene=S100A4
MSH2	MutS Homolog 2	Protein Coding	P43246	56	GC02P047403	5.25767	https://www.genecards.org/cgi-bin/carddisp.pl?gene=MSH2
UGT1A1	UDP Glucuronosyltransferase Family 1 Member A1	Protein Coding	P22309	57	GC02P233760	5.2561	https://www.genecards.org/cgi-bin/carddisp.pl?gene=UGT1A1
PXN	Paxillin	Protein Coding	P49023	52	GC12M120210	5.25042	https://www.genecards.org/cgi-bin/carddisp.pl?gene=PXN
PPP1R3B	Protein Phosphatase 1 Regulatory Subunit 3B	Protein Coding	Q86XI6	42	GC08M009136	5.24534	https://www.genecards.org/cgi-bin/carddisp.pl?gene=PPP1R3B
SYTL4	Synaptotagmin Like 4	Protein Coding	Q96C24	44	GC0XM100674	5.24517	https://www.genecards.org/cgi-bin/carddisp.pl?gene=SYTL4
GFAP	Glial Fibrillary Acidic Protein	Protein Coding	P14136	55	GC17M061018	5.23616	https://www.genecards.org/cgi-bin/carddisp.pl?gene=GFAP
FOXA1	Forkhead Box A1	Protein Coding	P55317	50	GC14M037589	5.2187	https://www.genecards.org/cgi-bin/carddisp.pl?gene=FOXA1
IGFL1	IGF Like Family Member 1	Protein Coding	Q6UW32	34	GC19P046229	5.21779	https://www.genecards.org/cgi-bin/carddisp.pl?gene=IGFL1
CRYAA	Crystallin Alpha A	Protein Coding	P02489	52	GC21P043169	5.2147	https://www.genecards.org/cgi-bin/carddisp.pl?gene=CRYAA
SMARCB1	SWI/SNF Related, Matrix Associated, Actin Dependent Regulator Of Chromatin, Subfamily B, Member 1	Protein Coding	Q12824	53	GC22P023786	5.21298	https://www.genecards.org/cgi-bin/carddisp.pl?gene=SMARCB1
PIKFYVE	Phosphoinositide Kinase, FYVE-Type Zinc Finger Containing	Protein Coding	Q9Y2I7	56	GC02P208266	5.20953	https://www.genecards.org/cgi-bin/carddisp.pl?gene=PIKFYVE
DENND4C	DENN Domain Containing 4C	Protein Coding	Q5VZ89	39	GC09P019230	5.20387	https://www.genecards.org/cgi-bin/carddisp.pl?gene=DENND4C
SNAI2	Snail Family Transcriptional Repressor 2	Protein Coding	O43623	51	GC08M048917	5.20271	https://www.genecards.org/cgi-bin/carddisp.pl?gene=SNAI2
NKX2-5	NK2 Homeobox 5	Protein Coding	P52952	52	GC05M173232	5.20227	https://www.genecards.org/cgi-bin/carddisp.pl?gene=NKX2-5
GIGYF2	GRB10 Interacting GYF Protein 2	Protein Coding	Q6Y7W6	47	GC02P232700	5.19928	https://www.genecards.org/cgi-bin/carddisp.pl?gene=GIGYF2
SNRPN	Small Nuclear Ribonucleoprotein Polypeptide N	Protein Coding	P63162	51	GC15P024823	5.19637	https://www.genecards.org/cgi-bin/carddisp.pl?gene=SNRPN
ALPL	Alkaline Phosphatase, Biomineralization Associated	Protein Coding	P05186	58	GC01P021508	5.19192	https://www.genecards.org/cgi-bin/carddisp.pl?gene=ALPL
PIM1	Pim-1 Proto-Oncogene, Serine/Threonine Kinase	Protein Coding	P11309	56	GC06P104249	5.19147	https://www.genecards.org/cgi-bin/carddisp.pl?gene=PIM1
IL7	Interleukin 7	Protein Coding	P13232	50	GC08M078689	5.18086	https://www.genecards.org/cgi-bin/carddisp.pl?gene=IL7
SLC34A1	Solute Carrier Family 34 Member 1	Protein Coding	Q06495	51	GC05P179202	5.17976	https://www.genecards.org/cgi-bin/carddisp.pl?gene=SLC34A1
MT-ATP6	Mitochondrially Encoded ATP Synthase Membrane Subunit 6	Protein Coding	P00846	39	GCMTP008531	5.17731	https://www.genecards.org/cgi-bin/carddisp.pl?gene=MT-ATP6
HDAC6	Histone Deacetylase 6	Protein Coding	Q9UBN7	60	GC0XP048801	5.17594	https://www.genecards.org/cgi-bin/carddisp.pl?gene=HDAC6
MRE11	MRE11 Homolog, Double Strand Break Repair Nuclease	Protein Coding	P49959	54	GC11M109894	5.17479	https://www.genecards.org/cgi-bin/carddisp.pl?gene=MRE11
OGG1	8-Oxoguanine DNA Glycosylase	Protein Coding	O15527	54	GC03P014579	5.17137	https://www.genecards.org/cgi-bin/carddisp.pl?gene=OGG1
SFRP4	Secreted Frizzled Related Protein 4	Protein Coding	Q6FHJ7	50	GC07M037912	5.16855	https://www.genecards.org/cgi-bin/carddisp.pl?gene=SFRP4
ARHGEF7	Rho Guanine Nucleotide Exchange Factor 7	Protein Coding	Q14155	49	GC13P111114	5.1617	https://www.genecards.org/cgi-bin/carddisp.pl?gene=ARHGEF7
SATB2	SATB Homeobox 2	Protein Coding	Q9UPW6	52	GC02M199269	5.15859	https://www.genecards.org/cgi-bin/carddisp.pl?gene=SATB2
MGA	MAX Dimerization Protein MGA	Protein Coding	Q8IWI9	44	GC15P041621	5.15761	https://www.genecards.org/cgi-bin/carddisp.pl?gene=MGA
TPMT	Thiopurine S-Methyltransferase	Protein Coding	P51580	53	GC06M018128	5.15527	https://www.genecards.org/cgi-bin/carddisp.pl?gene=TPMT
IL7R	Interleukin 7 Receptor	Protein Coding	P16871	53	GC05P035852	5.15461	https://www.genecards.org/cgi-bin/carddisp.pl?gene=IL7R
RECQL	RecQ Like Helicase	Protein Coding	P46063	48	GC12M021468	5.15418	https://www.genecards.org/cgi-bin/carddisp.pl?gene=RECQL
LOC111674472	DNase I Hypersensitive Sites In Introns 16 And 17a Of CFTR	Functional Element		4	GC07P117607	5.15329	https://www.genecards.org/cgi-bin/carddisp.pl?gene=LOC111674472
CARTPT	CART Prepropeptide	Protein Coding	Q16568	49	GC05P071719	5.15161	https://www.genecards.org/cgi-bin/carddisp.pl?gene=CARTPT
BIRC2	Baculoviral IAP Repeat Containing 2	Protein Coding	Q13490	54	GC11P102347	5.14541	https://www.genecards.org/cgi-bin/carddisp.pl?gene=BIRC2
DGAT2	Diacylglycerol O-Acyltransferase 2	Protein Coding	Q96PD7	49	GC11P075759	5.14261	https://www.genecards.org/cgi-bin/carddisp.pl?gene=DGAT2
HBEGF	Heparin Binding EGF Like Growth Factor	Protein Coding	Q99075	50	GC05M140332	5.13518	https://www.genecards.org/cgi-bin/carddisp.pl?gene=HBEGF
RIPK1	Receptor Interacting Serine/Threonine Kinase 1	Protein Coding	Q13546	56	GC06P003520	5.13402	https://www.genecards.org/cgi-bin/carddisp.pl?gene=RIPK1
PROP1	PROP Paired-Like Homeobox 1	Protein Coding	O75360	47	GC05M177992	5.13162	https://www.genecards.org/cgi-bin/carddisp.pl?gene=PROP1
TCF4	Transcription Factor 4	Protein Coding	P15884	54	GC18M055222	5.13148	https://www.genecards.org/cgi-bin/carddisp.pl?gene=TCF4
SHH	Sonic Hedgehog Signaling Molecule	Protein Coding	Q15465	57	GC07M155799	5.12991	https://www.genecards.org/cgi-bin/carddisp.pl?gene=SHH
NAT10	N-Acetyltransferase 10	Protein Coding	Q9H0A0	46	GC11P034105	5.12968	https://www.genecards.org/cgi-bin/carddisp.pl?gene=NAT10
MZB1	Marginal Zone B And B1 Cell Specific Protein	Protein Coding	Q8WU39	41	GC05M139387	5.12576	https://www.genecards.org/cgi-bin/carddisp.pl?gene=MZB1
TTF2	Transcription Termination Factor 2	Protein Coding	Q9UNY4	46	GC01P117060	5.12363	https://www.genecards.org/cgi-bin/carddisp.pl?gene=TTF2
RPA1	Replication Protein A1	Protein Coding	P27694	54	GC17P001829	5.11277	https://www.genecards.org/cgi-bin/carddisp.pl?gene=RPA1
IL5	Interleukin 5	Protein Coding	P05113	52	GC05M132541	5.11159	https://www.genecards.org/cgi-bin/carddisp.pl?gene=IL5
CCL4	C-C Motif Chemokine Ligand 4	Protein Coding	P13236	46	GC17P036103	5.11145	https://www.genecards.org/cgi-bin/carddisp.pl?gene=CCL4
TRPV1	Transient Receptor Potential Cation Channel Subfamily V Member 1	Protein Coding	Q8NER1	54	GC17M003565	5.10764	https://www.genecards.org/cgi-bin/carddisp.pl?gene=TRPV1
PFKFB3	6-Phosphofructo-2-Kinase/Fructose-2,6-Biphosphatase 3	Protein Coding	Q16875	52	GC10P006144	5.10555	https://www.genecards.org/cgi-bin/carddisp.pl?gene=PFKFB3
CHKA	Choline Kinase Alpha	Protein Coding	P35790	50	GC11M068052	5.10541	https://www.genecards.org/cgi-bin/carddisp.pl?gene=CHKA
SSTR1	Somatostatin Receptor 1	Protein Coding	P30872	49	GC14P038207	5.09621	https://www.genecards.org/cgi-bin/carddisp.pl?gene=SSTR1
FGF4	Fibroblast Growth Factor 4	Protein Coding	P08620	49	GC11M109432	5.09317	https://www.genecards.org/cgi-bin/carddisp.pl?gene=FGF4
NISCH	Nischarin	Protein Coding	Q9Y2I1	49	GC03P052455	5.09219	https://www.genecards.org/cgi-bin/carddisp.pl?gene=NISCH
KDM5C	Lysine Demethylase 5C	Protein Coding	P41229	53	GC0XM053176	5.09126	https://www.genecards.org/cgi-bin/carddisp.pl?gene=KDM5C
LOC108644431	Myotonic Dystrophy Type 2 Repeat Instability Region	Functional Element		4	GC03P136365	5.09012	https://www.genecards.org/cgi-bin/carddisp.pl?gene=LOC108644431
PDZK1	PDZ Domain Containing 1	Protein Coding	Q5T2W1	46	GC01M145670	5.08794	https://www.genecards.org/cgi-bin/carddisp.pl?gene=PDZK1
MT-CYB	Mitochondrially Encoded Cytochrome B	Protein Coding	P00156	38	GCMTP014749	5.08679	https://www.genecards.org/cgi-bin/carddisp.pl?gene=MT-CYB
TARDBP	TAR DNA Binding Protein	Protein Coding	Q13148	54	GC01P011013	5.0864	https://www.genecards.org/cgi-bin/carddisp.pl?gene=TARDBP
PDCD4	Programmed Cell Death 4	Protein Coding	Q53EL6	49	GC10P110871	5.08544	https://www.genecards.org/cgi-bin/carddisp.pl?gene=PDCD4
EHMT1	Euchromatic Histone Lysine Methyltransferase 1	Protein Coding	Q9H9B1	53	GC09P137618	5.08443	https://www.genecards.org/cgi-bin/carddisp.pl?gene=EHMT1
ERAS	ES Cell Expressed Ras	Protein Coding	Q7Z444	41	GC0XP052158	5.08412	https://www.genecards.org/cgi-bin/carddisp.pl?gene=ERAS
PSMC6	Proteasome 26S Subunit, ATPase 6	Protein Coding	P62333	46	GC14P052707	5.0807	https://www.genecards.org/cgi-bin/carddisp.pl?gene=PSMC6
CCN4	Cellular Communication Network Factor 4	Protein Coding	O95388	45	GC08P133192	5.06625	https://www.genecards.org/cgi-bin/carddisp.pl?gene=CCN4
INHBA	Inhibin Subunit Beta A	Protein Coding	P08476	52	GC07M041670	5.06589	https://www.genecards.org/cgi-bin/carddisp.pl?gene=INHBA
KMT2A	Lysine Methyltransferase 2A	Protein Coding	Q03164	54	GC11P118436	5.06402	https://www.genecards.org/cgi-bin/carddisp.pl?gene=KMT2A
MSR1	Macrophage Scavenger Receptor 1	Protein Coding	P21757	52	GC08M016107	5.05598	https://www.genecards.org/cgi-bin/carddisp.pl?gene=MSR1
NOTCH3	Notch Receptor 3	Protein Coding	Q9UM47	58	GC19M015159	5.05014	https://www.genecards.org/cgi-bin/carddisp.pl?gene=NOTCH3
SFPQ	Splicing Factor Proline And Glutamine Rich	Protein Coding	P23246	50	GC01M035176	5.04543	https://www.genecards.org/cgi-bin/carddisp.pl?gene=SFPQ
TIMP2	TIMP Metallopeptidase Inhibitor 2	Protein Coding	P16035	48	GC17M078852	5.04414	https://www.genecards.org/cgi-bin/carddisp.pl?gene=TIMP2
NF2	NF2, Moesin-Ezrin-Radixin Like (MERLIN) Tumor Suppressor	Protein Coding	P35240	56	GC22P029603	5.04003	https://www.genecards.org/cgi-bin/carddisp.pl?gene=NF2
AQP3	Aquaporin 3 (Gill Blood Group)	Protein Coding	Q92482	52	GC09M033431	5.03943	https://www.genecards.org/cgi-bin/carddisp.pl?gene=AQP3
TBC1D1	TBC1 Domain Family Member 1	Protein Coding	Q86TI0	48	GC04P038246	5.03693	https://www.genecards.org/cgi-bin/carddisp.pl?gene=TBC1D1
IL19	Interleukin 19	Protein Coding	Q9UHD0	46	GC01P206770	5.03561	https://www.genecards.org/cgi-bin/carddisp.pl?gene=IL19
PIN1	Peptidylprolyl Cis/Trans Isomerase, NIMA-Interacting 1	Protein Coding	Q13526	54	GC19P009835	5.03226	https://www.genecards.org/cgi-bin/carddisp.pl?gene=PIN1
IL12B	Interleukin 12B	Protein Coding	P29460	52	GC05M159314	5.01962	https://www.genecards.org/cgi-bin/carddisp.pl?gene=IL12B
NR5A2	Nuclear Receptor Subfamily 5 Group A Member 2	Protein Coding	O00482	51	GC01P199996	5.01512	https://www.genecards.org/cgi-bin/carddisp.pl?gene=NR5A2
CD59	CD59 Molecule (CD59 Blood Group)	Protein Coding	P13987	53	GC11M033704	5.01307	https://www.genecards.org/cgi-bin/carddisp.pl?gene=CD59
TRAF6	TNF Receptor Associated Factor 6	Protein Coding	Q9Y4K3	53	GC11M036467	5.01102	https://www.genecards.org/cgi-bin/carddisp.pl?gene=TRAF6
PGBD3	PiggyBac Transposable Element Derived 3	Protein Coding	Q8N328	33	GC10M049517	5.01059	https://www.genecards.org/cgi-bin/carddisp.pl?gene=PGBD3
PTRH2	Peptidyl-TRNA Hydrolase 2	Protein Coding	Q9Y3E5	50	GC17M059674	5.00423	https://www.genecards.org/cgi-bin/carddisp.pl?gene=PTRH2
EXOC7	Exocyst Complex Component 7	Protein Coding	Q9UPT5	48	GC17M076080	5.00365	https://www.genecards.org/cgi-bin/carddisp.pl?gene=EXOC7
SRD5A2	Steroid 5 Alpha-Reductase 2	Protein Coding	P31213	49	GC02M031522	5.00016	https://www.genecards.org/cgi-bin/carddisp.pl?gene=SRD5A2
MST1R	Macrophage Stimulating 1 Receptor	Protein Coding	Q04912	56	GC03M052472	4.99904	https://www.genecards.org/cgi-bin/carddisp.pl?gene=MST1R
IBSP	Integrin Binding Sialoprotein	Protein Coding	P21815	45	GC04P087799	4.9984	https://www.genecards.org/cgi-bin/carddisp.pl?gene=IBSP
ARRB1	Arrestin Beta 1	Protein Coding	P49407	50	GC11M109583	4.99809	https://www.genecards.org/cgi-bin/carddisp.pl?gene=ARRB1
GSTM3	Glutathione S-Transferase Mu 3	Protein Coding	P21266	53	GC01M109733	4.99728	https://www.genecards.org/cgi-bin/carddisp.pl?gene=GSTM3
S100A9	S100 Calcium Binding Protein A9	Protein Coding	P06702	50	GC01P153357	4.99485	https://www.genecards.org/cgi-bin/carddisp.pl?gene=S100A9
DHX9	DExH-Box Helicase 9	Protein Coding	Q08211	49	GC01P182839	4.99183	https://www.genecards.org/cgi-bin/carddisp.pl?gene=DHX9
IQGAP1	IQ Motif Containing GTPase Activating Protein 1	Protein Coding	P46940	50	GC15P090388	4.99135	https://www.genecards.org/cgi-bin/carddisp.pl?gene=IQGAP1
ITIH4	Inter-Alpha-Trypsin Inhibitor Heavy Chain 4	Protein Coding	Q14624	48	GC03M052812	4.99089	https://www.genecards.org/cgi-bin/carddisp.pl?gene=ITIH4
AKR1C3	Aldo-Keto Reductase Family 1 Member C3	Protein Coding	P42330	53	GC10P005035	4.98124	https://www.genecards.org/cgi-bin/carddisp.pl?gene=AKR1C3
JAK3	Janus Kinase 3	Protein Coding	P52333	58	GC19M017824	4.98114	https://www.genecards.org/cgi-bin/carddisp.pl?gene=JAK3
PDCD1LG2	Programmed Cell Death 1 Ligand 2	Protein Coding	Q9BQ51	49	GC09P005510	4.98085	https://www.genecards.org/cgi-bin/carddisp.pl?gene=PDCD1LG2
BMAL1	Basic Helix-Loop-Helix ARNT Like 1	Protein Coding	O00327	48	GC11P013277	4.9733	https://www.genecards.org/cgi-bin/carddisp.pl?gene=BMAL1
MDK	Midkine	Protein Coding	P21741	50	GC11P046380	4.97121	https://www.genecards.org/cgi-bin/carddisp.pl?gene=MDK
KIF11	Kinesin Family Member 11	Protein Coding	P52732	56	GC10P092574	4.96893	https://www.genecards.org/cgi-bin/carddisp.pl?gene=KIF11
SFN	Stratifin	Protein Coding	P31947	53	GC01P029478	4.96681	https://www.genecards.org/cgi-bin/carddisp.pl?gene=SFN
VCAN	Versican	Protein Coding	P13611	54	GC05P083471	4.96605	https://www.genecards.org/cgi-bin/carddisp.pl?gene=VCAN
GYPA	Glycophorin A (MNS Blood Group)	Protein Coding	P02724	50	GC04M144109	4.95966	https://www.genecards.org/cgi-bin/carddisp.pl?gene=GYPA
PRDX3	Peroxiredoxin 3	Protein Coding	P30048	52	GC10M119167	4.9591	https://www.genecards.org/cgi-bin/carddisp.pl?gene=PRDX3
P2RY12	Purinergic Receptor P2Y12	Protein Coding	Q9H244	54	GC03M151336	4.9576	https://www.genecards.org/cgi-bin/carddisp.pl?gene=P2RY12
XRCC1	X-Ray Repair Cross Complementing 1	Protein Coding	P18887	51	GC19M043543	4.95382	https://www.genecards.org/cgi-bin/carddisp.pl?gene=XRCC1
PRLR	Prolactin Receptor	Protein Coding	P16471	56	GC05M035048	4.95367	https://www.genecards.org/cgi-bin/carddisp.pl?gene=PRLR
MT-CO2	Mitochondrially Encoded Cytochrome C Oxidase II	Protein Coding	P00403	40	GCMTP007587	4.95142	https://www.genecards.org/cgi-bin/carddisp.pl?gene=MT-CO2
CD14	CD14 Molecule	Protein Coding	P08571	53	GC05M140631	4.9507	https://www.genecards.org/cgi-bin/carddisp.pl?gene=CD14
BECN1	Beclin 1	Protein Coding	Q14457	53	GC17M042810	4.94979	https://www.genecards.org/cgi-bin/carddisp.pl?gene=BECN1
HAMP	Hepcidin Antimicrobial Peptide	Protein Coding	P81172	50	GC19P083146	4.94352	https://www.genecards.org/cgi-bin/carddisp.pl?gene=HAMP
CGB5	Chorionic Gonadotropin Subunit Beta 5	Protein Coding	P0DN86	37	GC19P049043	4.94254	https://www.genecards.org/cgi-bin/carddisp.pl?gene=CGB5
CD55	CD55 Molecule (Cromer Blood Group)	Protein Coding	P08174	56	GC01P207321	4.94052	https://www.genecards.org/cgi-bin/carddisp.pl?gene=CD55
DOK4	Docking Protein 4	Protein Coding	Q8TEW6	45	GC16M057505	4.93339	https://www.genecards.org/cgi-bin/carddisp.pl?gene=DOK4
NGFR	Nerve Growth Factor Receptor	Protein Coding	P08138	54	GC17P049495	4.93143	https://www.genecards.org/cgi-bin/carddisp.pl?gene=NGFR
PSMB9	Proteasome 20S Subunit Beta 9	Protein Coding	P28065	53	GC06P104131	4.92121	https://www.genecards.org/cgi-bin/carddisp.pl?gene=PSMB9
CIZ1	CDKN1A Interacting Zinc Finger Protein 1	Protein Coding	Q9ULV3	45	GC09M128919	4.92019	https://www.genecards.org/cgi-bin/carddisp.pl?gene=CIZ1
LOC126860933	BRD4-Independent Group 4 Enhancer GRCh37_chr10:50679962-50681161	Functional Element		4	GC10P049471	4.91834	https://www.genecards.org/cgi-bin/carddisp.pl?gene=LOC126860933
CYP1B1	Cytochrome P450 Family 1 Subfamily B Member 1	Protein Coding	Q16678	55	GC02M038066	4.91572	https://www.genecards.org/cgi-bin/carddisp.pl?gene=CYP1B1
NTF3	Neurotrophin 3	Protein Coding	P20783	51	GC12P028147	4.90204	https://www.genecards.org/cgi-bin/carddisp.pl?gene=NTF3
MMP13	Matrix Metallopeptidase 13	Protein Coding	P45452	57	GC11M102942	4.90158	https://www.genecards.org/cgi-bin/carddisp.pl?gene=MMP13
ATP6V0A2	ATPase H+ Transporting V0 Subunit A2	Protein Coding	Q9Y487	51	GC12P123712	4.90151	https://www.genecards.org/cgi-bin/carddisp.pl?gene=ATP6V0A2
ZEB2	Zinc Finger E-Box Binding Homeobox 2	Protein Coding	O60315	54	GC02M144384	4.90117	https://www.genecards.org/cgi-bin/carddisp.pl?gene=ZEB2
NCAM1	Neural Cell Adhesion Molecule 1	Protein Coding	P13591	55	GC11P112961	4.89499	https://www.genecards.org/cgi-bin/carddisp.pl?gene=NCAM1
PNPLA6	Patatin Like Phospholipase Domain Containing 6	Protein Coding	Q8IY17	50	GC19P007534	4.89141	https://www.genecards.org/cgi-bin/carddisp.pl?gene=PNPLA6
VPS13B	Vacuolar Protein Sorting 13 Homolog B	Protein Coding	Q7Z7G8	48	GC08P099011	4.89021	https://www.genecards.org/cgi-bin/carddisp.pl?gene=VPS13B
NOD1	Nucleotide Binding Oligomerization Domain Containing 1	Protein Coding	Q9Y239	49	GC07M030424	4.88876	https://www.genecards.org/cgi-bin/carddisp.pl?gene=NOD1
COL2A1	Collagen Type II Alpha 1 Chain	Protein Coding	P02458	57	GC12M047972	4.8878	https://www.genecards.org/cgi-bin/carddisp.pl?gene=COL2A1
SFRP5	Secreted Frizzled Related Protein 5	Protein Coding	Q5T4F7	44	GC10M097766	4.88368	https://www.genecards.org/cgi-bin/carddisp.pl?gene=SFRP5
SLC4A4	Solute Carrier Family 4 Member 4	Protein Coding	Q9Y6R1	54	GC04P071063	4.88363	https://www.genecards.org/cgi-bin/carddisp.pl?gene=SLC4A4
HIPK3	Homeodomain Interacting Protein Kinase 3	Protein Coding	Q9H422	48	GC11P033346	4.87894	https://www.genecards.org/cgi-bin/carddisp.pl?gene=HIPK3
ADAM10	ADAM Metallopeptidase Domain 10	Protein Coding	O14672	60	GC15M058588	4.87644	https://www.genecards.org/cgi-bin/carddisp.pl?gene=ADAM10
ERG	ETS Transcription Factor ERG	Protein Coding	P11308	53	GC21M038367	4.87376	https://www.genecards.org/cgi-bin/carddisp.pl?gene=ERG
PTPN13	Protein Tyrosine Phosphatase Non-Receptor Type 13	Protein Coding	Q12923	50	GC04P086594	4.8642	https://www.genecards.org/cgi-bin/carddisp.pl?gene=PTPN13
CTSL	Cathepsin L	Protein Coding	P07711	54	GC09P087725	4.8558	https://www.genecards.org/cgi-bin/carddisp.pl?gene=CTSL
H3C1	H3 Clustered Histone 1	Protein Coding	P68431	45	GC06P103886	4.85285	https://www.genecards.org/cgi-bin/carddisp.pl?gene=H3C1
CLOCK	Clock Circadian Regulator	Protein Coding	O15516	50	GC04M055427	4.84935	https://www.genecards.org/cgi-bin/carddisp.pl?gene=CLOCK
CDX2	Caudal Type Homeobox 2	Protein Coding	Q99626	48	GC13M027962	4.84646	https://www.genecards.org/cgi-bin/carddisp.pl?gene=CDX2
UBE2I	Ubiquitin Conjugating Enzyme E2 I	Protein Coding	P63279	54	GC16P021384	4.84621	https://www.genecards.org/cgi-bin/carddisp.pl?gene=UBE2I
TNC	Tenascin C	Protein Coding	P24821	56	GC09M115019	4.83831	https://www.genecards.org/cgi-bin/carddisp.pl?gene=TNC
NCOA2	Nuclear Receptor Coactivator 2	Protein Coding	Q15596	52	GC08M070109	4.83496	https://www.genecards.org/cgi-bin/carddisp.pl?gene=NCOA2
TRPM2	Transient Receptor Potential Cation Channel Subfamily M Member 2	Protein Coding	O94759	48	GC21P044350	4.82999	https://www.genecards.org/cgi-bin/carddisp.pl?gene=TRPM2
ACAN	Aggrecan	Protein Coding	P16112	53	GC15P133188	4.82664	https://www.genecards.org/cgi-bin/carddisp.pl?gene=ACAN
NBN	Nibrin	Protein Coding	O60934	55	GC08M089933	4.82251	https://www.genecards.org/cgi-bin/carddisp.pl?gene=NBN
CRBN	Cereblon	Protein Coding	Q96SW2	50	GC03M003144	4.82249	https://www.genecards.org/cgi-bin/carddisp.pl?gene=CRBN
TJP1	Tight Junction Protein 1	Protein Coding	Q07157	51	GC15M029699	4.81959	https://www.genecards.org/cgi-bin/carddisp.pl?gene=TJP1
LOC126862361	CDK7 Strongly-Dependent Group 2 Enhancer GRCh37_chr16:56946332-56947531	Functional Element		4	GC16P057343	4.81903	https://www.genecards.org/cgi-bin/carddisp.pl?gene=LOC126862361
CEACAM3	CEA Cell Adhesion Molecule 3	Protein Coding	P40198	49	GC19P041796	4.81851	https://www.genecards.org/cgi-bin/carddisp.pl?gene=CEACAM3
CDK9	Cyclin Dependent Kinase 9	Protein Coding	P50750	53	GC09P130037	4.81741	https://www.genecards.org/cgi-bin/carddisp.pl?gene=CDK9
ATIC	5-Aminoimidazole-4-Carboxamide Ribonucleotide Formyltransferase/IMP Cyclohydrolase	Protein Coding	P31939	52	GC02P215311	4.81453	https://www.genecards.org/cgi-bin/carddisp.pl?gene=ATIC
CUL7	Cullin 7	Protein Coding	Q14999	48	GC06M043037	4.81284	https://www.genecards.org/cgi-bin/carddisp.pl?gene=CUL7
GLI1	GLI Family Zinc Finger 1	Protein Coding	P08151	56	GC12P058191	4.81185	https://www.genecards.org/cgi-bin/carddisp.pl?gene=GLI1
MED1	Mediator Complex Subunit 1	Protein Coding	Q15648	49	GC17M039404	4.81073	https://www.genecards.org/cgi-bin/carddisp.pl?gene=MED1
COX5A	Cytochrome C Oxidase Subunit 5A	Protein Coding	P20674	50	GC15M074919	4.80995	https://www.genecards.org/cgi-bin/carddisp.pl?gene=COX5A
CDH13	Cadherin 13	Protein Coding	P55290	51	GC16P082626	4.80965	https://www.genecards.org/cgi-bin/carddisp.pl?gene=CDH13
CACNA1S	Calcium Voltage-Gated Channel Subunit Alpha1 S	Protein Coding	Q13698	56	GC01M201008	4.80663	https://www.genecards.org/cgi-bin/carddisp.pl?gene=CACNA1S
RAB10	RAB10, Member RAS Oncogene Family	Protein Coding	P61026	48	GC02P026033	4.79927	https://www.genecards.org/cgi-bin/carddisp.pl?gene=RAB10
ANPEP	Alanyl Aminopeptidase, Membrane	Protein Coding	P15144	56	GC15M089784	4.79622	https://www.genecards.org/cgi-bin/carddisp.pl?gene=ANPEP
FANCC	FA Complementation Group C	Protein Coding	Q00597	55	GC09M095099	4.79252	https://www.genecards.org/cgi-bin/carddisp.pl?gene=FANCC
C2CD5	C2 Calcium Dependent Domain Containing 5	Protein Coding	Q86YS7	42	GC12M022448	4.7922	https://www.genecards.org/cgi-bin/carddisp.pl?gene=C2CD5
ADAM12	ADAM Metallopeptidase Domain 12	Protein Coding	O43184	52	GC10M126012	4.79196	https://www.genecards.org/cgi-bin/carddisp.pl?gene=ADAM12
SAFB	Scaffold Attachment Factor B	Protein Coding	Q15424	46	GC19P005623	4.79133	https://www.genecards.org/cgi-bin/carddisp.pl?gene=SAFB
PPY	Pancreatic Polypeptide	Protein Coding	P01298	45	GC17M043940	4.79064	https://www.genecards.org/cgi-bin/carddisp.pl?gene=PPY
HSP90AB1	Heat Shock Protein 90 Alpha Family Class B Member 1	Protein Coding	P08238	56	GC06P044246	4.78749	https://www.genecards.org/cgi-bin/carddisp.pl?gene=HSP90AB1
SLC22A1	Solute Carrier Family 22 Member 1	Protein Coding	O15245	50	GC06P160121	4.78529	https://www.genecards.org/cgi-bin/carddisp.pl?gene=SLC22A1
MMP8	Matrix Metallopeptidase 8	Protein Coding	P22894	54	GC11M109975	4.78486	https://www.genecards.org/cgi-bin/carddisp.pl?gene=MMP8
MUC4	Mucin 4, Cell Surface Associated	Protein Coding	Q99102	47	GC03M195746	4.78423	https://www.genecards.org/cgi-bin/carddisp.pl?gene=MUC4
ARL15	ADP Ribosylation Factor Like GTPase 15	Protein Coding	Q9NXU5	41	GC05M053883	4.7812	https://www.genecards.org/cgi-bin/carddisp.pl?gene=ARL15
CD34	CD34 Molecule	Protein Coding	P28906	52	GC01M207880	4.78094	https://www.genecards.org/cgi-bin/carddisp.pl?gene=CD34
RAP1A	RAP1A, Member Of RAS Oncogene Family	Protein Coding	P62834	51	GC01P111542	4.77786	https://www.genecards.org/cgi-bin/carddisp.pl?gene=RAP1A
SMARCD1	SWI/SNF Related, Matrix Associated, Actin Dependent Regulator Of Chromatin, Subfamily D, Member 1	Protein Coding	Q96GM5	49	GC12P050085	4.77596	https://www.genecards.org/cgi-bin/carddisp.pl?gene=SMARCD1
SCN10A	Sodium Voltage-Gated Channel Alpha Subunit 10	Protein Coding	Q9Y5Y9	54	GC03M038713	4.76846	https://www.genecards.org/cgi-bin/carddisp.pl?gene=SCN10A
ANO1	Anoctamin 1	Protein Coding	Q5XXA6	52	GC11P073178	4.76779	https://www.genecards.org/cgi-bin/carddisp.pl?gene=ANO1
SESN3	Sestrin 3	Protein Coding	P58005	45	GC11M109901	4.76671	https://www.genecards.org/cgi-bin/carddisp.pl?gene=SESN3
JUND	JunD Proto-Oncogene, AP-1 Transcription Factor Subunit	Protein Coding	P17535	48	GC19M018279	4.759	https://www.genecards.org/cgi-bin/carddisp.pl?gene=JUND
COL5A1	Collagen Type V Alpha 1 Chain	Protein Coding	P20908	54	GC09P134641	4.75709	https://www.genecards.org/cgi-bin/carddisp.pl?gene=COL5A1
FETUB	Fetuin B	Protein Coding	Q9UGM5	43	GC03P186635	4.75672	https://www.genecards.org/cgi-bin/carddisp.pl?gene=FETUB
AOMS2	Abdominal Obesity-Metabolic Syndrome QTL2	Genetic Locus		2	GC17U990216	4.75231	https://www.genecards.org/cgi-bin/carddisp.pl?gene=AOMS2
MADD	MAP Kinase Activating Death Domain	Protein Coding	Q8WXG6	51	GC11P047290	4.75072	https://www.genecards.org/cgi-bin/carddisp.pl?gene=MADD
EIF2B1	Eukaryotic Translation Initiation Factor 2B Subunit Alpha	Protein Coding	Q14232	50	GC12M123620	4.75064	https://www.genecards.org/cgi-bin/carddisp.pl?gene=EIF2B1
CD79A	CD79a Molecule	Protein Coding	P11912	54	GC19P041877	4.74765	https://www.genecards.org/cgi-bin/carddisp.pl?gene=CD79A
PPP1CC	Protein Phosphatase 1 Catalytic Subunit Gamma	Protein Coding	P36873	52	GC12M110709	4.7451	https://www.genecards.org/cgi-bin/carddisp.pl?gene=PPP1CC
RHOD	Ras Homolog Family Member D	Protein Coding	O00212	44	GC11P073028	4.74366	https://www.genecards.org/cgi-bin/carddisp.pl?gene=RHOD
DMD	Dystrophin	Protein Coding	P11532	52	GC0XM031097	4.74305	https://www.genecards.org/cgi-bin/carddisp.pl?gene=DMD
ITGA5	Integrin Subunit Alpha 5	Protein Coding	P08648	55	GC12M055257	4.7417	https://www.genecards.org/cgi-bin/carddisp.pl?gene=ITGA5
PPP1R12A	Protein Phosphatase 1 Regulatory Subunit 12A	Protein Coding	O14974	51	GC12M079773	4.74036	https://www.genecards.org/cgi-bin/carddisp.pl?gene=PPP1R12A
NOD2	Nucleotide Binding Oligomerization Domain Containing 2	Protein Coding	Q9HC29	54	GC16P050693	4.73986	https://www.genecards.org/cgi-bin/carddisp.pl?gene=NOD2
EDNRB	Endothelin Receptor Type B	Protein Coding	P24530	57	GC13M077895	4.73656	https://www.genecards.org/cgi-bin/carddisp.pl?gene=EDNRB
LPIN3	Lipin 3	Protein Coding	Q9BQK8	43	GC20P041340	4.73507	https://www.genecards.org/cgi-bin/carddisp.pl?gene=LPIN3
MAFB	MAF BZIP Transcription Factor B	Protein Coding	Q9Y5Q3	50	GC20M040685	4.73088	https://www.genecards.org/cgi-bin/carddisp.pl?gene=MAFB
MYO1C	Myosin IC	Protein Coding	O00159	49	GC17M001464	4.72982	https://www.genecards.org/cgi-bin/carddisp.pl?gene=MYO1C
IFNA2	Interferon Alpha 2	Protein Coding	P01563	50	GC09M021384	4.72666	https://www.genecards.org/cgi-bin/carddisp.pl?gene=IFNA2
NHERF1	NHERF Family PDZ Scaffold Protein 1	Protein Coding	O14745	52	GC17P079267	4.72283	https://www.genecards.org/cgi-bin/carddisp.pl?gene=NHERF1
PTBP1	Polypyrimidine Tract Binding Protein 1	Protein Coding	P26599	49	GC19P000797	4.72191	https://www.genecards.org/cgi-bin/carddisp.pl?gene=PTBP1
AHI1	Abelson Helper Integration Site 1	Protein Coding	Q8N157	48	GC06M135283	4.72094	https://www.genecards.org/cgi-bin/carddisp.pl?gene=AHI1
PRDX1	Peroxiredoxin 1	Protein Coding	Q06830	56	GC01M045622	4.72006	https://www.genecards.org/cgi-bin/carddisp.pl?gene=PRDX1
EIF2B5	Eukaryotic Translation Initiation Factor 2B Subunit Epsilon	Protein Coding	Q13144	50	GC03P184135	4.71765	https://www.genecards.org/cgi-bin/carddisp.pl?gene=EIF2B5
MT-ND3	Mitochondrially Encoded NADH:Ubiquinone Oxidoreductase Core Subunit 3	Protein Coding	P03897	38	GCMTP010061	4.71574	https://www.genecards.org/cgi-bin/carddisp.pl?gene=MT-ND3
DNASE1	Deoxyribonuclease 1	Protein Coding	P24855	50	GC16P003611	4.71366	https://www.genecards.org/cgi-bin/carddisp.pl?gene=DNASE1
BCL2A1	BCL2 Related Protein A1	Protein Coding	Q16548	48	GC15M133557	4.71362	https://www.genecards.org/cgi-bin/carddisp.pl?gene=BCL2A1
TUB	TUB Bipartite Transcription Factor	Protein Coding	P50607	51	GC11P008019	4.71079	https://www.genecards.org/cgi-bin/carddisp.pl?gene=TUB
ENPP2	Ectonucleotide Pyrophosphatase/Phosphodiesterase 2	Protein Coding	Q13822	52	GC08M119556	4.7097	https://www.genecards.org/cgi-bin/carddisp.pl?gene=ENPP2
MAPK7	Mitogen-Activated Protein Kinase 7	Protein Coding	Q13164	54	GC17P076099	4.70444	https://www.genecards.org/cgi-bin/carddisp.pl?gene=MAPK7
MED12	Mediator Complex Subunit 12	Protein Coding	Q93074	51	GC0XP071118	4.69782	https://www.genecards.org/cgi-bin/carddisp.pl?gene=MED12
SLC31A1	Solute Carrier Family 31 Member 1	Protein Coding	O15431	50	GC09P113221	4.69704	https://www.genecards.org/cgi-bin/carddisp.pl?gene=SLC31A1
HNRNPU	Heterogeneous Nuclear Ribonucleoprotein U	Protein Coding	Q00839	49	GC01M244844	4.69512	https://www.genecards.org/cgi-bin/carddisp.pl?gene=HNRNPU
PRKAG3	Protein Kinase AMP-Activated Non-Catalytic Subunit Gamma 3	Protein Coding	Q9UGI9	49	GC02M218823	4.69447	https://www.genecards.org/cgi-bin/carddisp.pl?gene=PRKAG3
IL10RA	Interleukin 10 Receptor Subunit Alpha	Protein Coding	Q13651	52	GC11P117987	4.69101	https://www.genecards.org/cgi-bin/carddisp.pl?gene=IL10RA
CTBP1	C-Terminal Binding Protein 1	Protein Coding	Q13363	54	GC04M001211	4.68608	https://www.genecards.org/cgi-bin/carddisp.pl?gene=CTBP1
LBP	Lipopolysaccharide Binding Protein	Protein Coding	P18428	50	GC20P038346	4.6844	https://www.genecards.org/cgi-bin/carddisp.pl?gene=LBP
NME1	NME/NM23 Nucleoside Diphosphate Kinase 1	Protein Coding	P15531	52	GC17P078654	4.68179	https://www.genecards.org/cgi-bin/carddisp.pl?gene=NME1
KLF14	KLF Transcription Factor 14	Protein Coding	Q8TD94	40	GC07M130731	4.67333	https://www.genecards.org/cgi-bin/carddisp.pl?gene=KLF14
EPHX2	Epoxide Hydrolase 2	Protein Coding	P34913	54	GC08P027490	4.67302	https://www.genecards.org/cgi-bin/carddisp.pl?gene=EPHX2
CD28	CD28 Molecule	Protein Coding	P10747	54	GC02P203706	4.66859	https://www.genecards.org/cgi-bin/carddisp.pl?gene=CD28
FCGR1A	Fc Gamma Receptor Ia	Protein Coding	P12314	48	GC01P154210	4.66761	https://www.genecards.org/cgi-bin/carddisp.pl?gene=FCGR1A
VAMP3	Vesicle Associated Membrane Protein 3	Protein Coding	Q15836	46	GC01P007765	4.66745	https://www.genecards.org/cgi-bin/carddisp.pl?gene=VAMP3
JAG1	Jagged Canonical Notch Ligand 1	Protein Coding	P78504	57	GC20M010637	4.65486	https://www.genecards.org/cgi-bin/carddisp.pl?gene=JAG1
CEBPD	CCAAT Enhancer Binding Protein Delta	Protein Coding	P49716	46	GC08M047759	4.65171	https://www.genecards.org/cgi-bin/carddisp.pl?gene=CEBPD
SIM1	SIM BHLH Transcription Factor 1	Protein Coding	P81133	49	GC06M100386	4.65125	https://www.genecards.org/cgi-bin/carddisp.pl?gene=SIM1
GPLD1	Glycosylphosphatidylinositol Specific Phospholipase D1	Protein Coding	P80108	49	GC06M024522	4.65083	https://www.genecards.org/cgi-bin/carddisp.pl?gene=GPLD1
HES1	Hes Family BHLH Transcription Factor 1	Protein Coding	Q14469	51	GC03P194136	4.64753	https://www.genecards.org/cgi-bin/carddisp.pl?gene=HES1
DDB1	Damage Specific DNA Binding Protein 1	Protein Coding	Q16531	53	GC11M109043	4.64634	https://www.genecards.org/cgi-bin/carddisp.pl?gene=DDB1
SLC12A1	Solute Carrier Family 12 Member 1	Protein Coding	Q13621	54	GC15P054001	4.64591	https://www.genecards.org/cgi-bin/carddisp.pl?gene=SLC12A1
GRK2	G Protein-Coupled Receptor Kinase 2	Protein Coding	P25098	54	GC11P067266	4.6445	https://www.genecards.org/cgi-bin/carddisp.pl?gene=GRK2
LRRC8A	Leucine Rich Repeat Containing 8 VRAC Subunit A	Protein Coding	Q8IWT6	48	GC09P128882	4.64246	https://www.genecards.org/cgi-bin/carddisp.pl?gene=LRRC8A
FLOT1	Flotillin 1	Protein Coding	O75955	48	GC06M080851	4.64164	https://www.genecards.org/cgi-bin/carddisp.pl?gene=FLOT1
CD47	CD47 Molecule	Protein Coding	Q08722	51	GC03M108043	4.63927	https://www.genecards.org/cgi-bin/carddisp.pl?gene=CD47
MAD2L1	Mitotic Arrest Deficient 2 Like 1	Protein Coding	Q13257	51	GC04M120055	4.63912	https://www.genecards.org/cgi-bin/carddisp.pl?gene=MAD2L1
NRP1	Neuropilin 1	Protein Coding	O14786	54	GC10M033177	4.639	https://www.genecards.org/cgi-bin/carddisp.pl?gene=NRP1
STXBP5L	Syntaxin Binding Protein 5L	Protein Coding	Q9Y2K9	41	GC03P120908	4.63825	https://www.genecards.org/cgi-bin/carddisp.pl?gene=STXBP5L
EPHA3	EPH Receptor A3	Protein Coding	P29320	53	GC03P089077	4.63804	https://www.genecards.org/cgi-bin/carddisp.pl?gene=EPHA3
METTL8	Methyltransferase 8, Methylcytidine	Protein Coding	Q9H825	39	GC02M171317	4.63795	https://www.genecards.org/cgi-bin/carddisp.pl?gene=METTL8
KRT19	Keratin 19	Protein Coding	P08727	50	GC17M041523	4.63655	https://www.genecards.org/cgi-bin/carddisp.pl?gene=KRT19
SLC18A2	Solute Carrier Family 18 Member A2	Protein Coding	Q05940	53	GC10P117241	4.63633	https://www.genecards.org/cgi-bin/carddisp.pl?gene=SLC18A2
CRX	Cone-Rod Homeobox	Protein Coding	O43186	48	GC19P047819	4.63524	https://www.genecards.org/cgi-bin/carddisp.pl?gene=CRX
SCG2	Secretogranin II	Protein Coding	P13521	45	GC02M223596	4.63492	https://www.genecards.org/cgi-bin/carddisp.pl?gene=SCG2
POR	Cytochrome P450 Oxidoreductase	Protein Coding	P16435	56	GC07P075899	4.63	https://www.genecards.org/cgi-bin/carddisp.pl?gene=POR
PPP1CA	Protein Phosphatase 1 Catalytic Subunit Alpha	Protein Coding	P62136	53	GC11M109346	4.62924	https://www.genecards.org/cgi-bin/carddisp.pl?gene=PPP1CA
PPP1R15A	Protein Phosphatase 1 Regulatory Subunit 15A	Protein Coding	O75807	46	GC19P048872	4.62543	https://www.genecards.org/cgi-bin/carddisp.pl?gene=PPP1R15A
KDM6A	Lysine Demethylase 6A	Protein Coding	O15550	55	GC0XP044873	4.62476	https://www.genecards.org/cgi-bin/carddisp.pl?gene=KDM6A
IARS1	Isoleucyl-TRNA Synthetase 1	Protein Coding	P41252	52	GC09M103044	4.62337	https://www.genecards.org/cgi-bin/carddisp.pl?gene=IARS1
GAB2	GRB2 Associated Binding Protein 2	Protein Coding	Q9UQC2	49	GC11M078215	4.62317	https://www.genecards.org/cgi-bin/carddisp.pl?gene=GAB2
RPS6KB2	Ribosomal Protein S6 Kinase B2	Protein Coding	Q9UBS0	52	GC11P067428	4.62069	https://www.genecards.org/cgi-bin/carddisp.pl?gene=RPS6KB2
SNAI1	Snail Family Transcriptional Repressor 1	Protein Coding	O95863	50	GC20P049982	4.61102	https://www.genecards.org/cgi-bin/carddisp.pl?gene=SNAI1
C2CD4B	C2 Calcium Dependent Domain Containing 4B	Protein Coding	A6NLJ0	37	GC15M133130	4.60946	https://www.genecards.org/cgi-bin/carddisp.pl?gene=C2CD4B
SIK3	SIK Family Kinase 3	Protein Coding	Q9Y2K2	48	GC11M116843	4.60536	https://www.genecards.org/cgi-bin/carddisp.pl?gene=SIK3
RAB13	RAB13, Member RAS Oncogene Family	Protein Coding	P51153	42	GC01M153981	4.60082	https://www.genecards.org/cgi-bin/carddisp.pl?gene=RAB13
BDKRB2	Bradykinin Receptor B2	Protein Coding	P30411	52	GC14P096205	4.59855	https://www.genecards.org/cgi-bin/carddisp.pl?gene=BDKRB2
HP1BP3	Heterochromatin Protein 1 Binding Protein 3	Protein Coding	Q5SSJ5	44	GC01M020742	4.59831	https://www.genecards.org/cgi-bin/carddisp.pl?gene=HP1BP3
COL4A4	Collagen Type IV Alpha 4 Chain	Protein Coding	P53420	50	GC02M226973	4.59585	https://www.genecards.org/cgi-bin/carddisp.pl?gene=COL4A4
DYNC1H1	Dynein Cytoplasmic 1 Heavy Chain 1	Protein Coding	Q14204	52	GC14P112072	4.59582	https://www.genecards.org/cgi-bin/carddisp.pl?gene=DYNC1H1
CBLB	Cbl Proto-Oncogene B	Protein Coding	Q13191	52	GC03M105655	4.59035	https://www.genecards.org/cgi-bin/carddisp.pl?gene=CBLB
EPOR	Erythropoietin Receptor	Protein Coding	P19235	55	GC19M011377	4.58828	https://www.genecards.org/cgi-bin/carddisp.pl?gene=EPOR
ACLY	ATP Citrate Lyase	Protein Coding	P53396	53	GC17M041866	4.58621	https://www.genecards.org/cgi-bin/carddisp.pl?gene=ACLY
KDM1A	Lysine Demethylase 1A	Protein Coding	O60341	56	GC01P023019	4.5815	https://www.genecards.org/cgi-bin/carddisp.pl?gene=KDM1A
CEACAM5	CEA Cell Adhesion Molecule 5	Protein Coding	P06731	50	GC19P083353	4.5806	https://www.genecards.org/cgi-bin/carddisp.pl?gene=CEACAM5
IL11	Interleukin 11	Protein Coding	P20809	47	GC19M055364	4.57848	https://www.genecards.org/cgi-bin/carddisp.pl?gene=IL11
RAB5A	RAB5A, Member RAS Oncogene Family	Protein Coding	P20339	51	GC03P019948	4.57535	https://www.genecards.org/cgi-bin/carddisp.pl?gene=RAB5A
IGFL2	IGF Like Family Member 2	Protein Coding	Q6UWQ7	34	GC19P046078	4.572	https://www.genecards.org/cgi-bin/carddisp.pl?gene=IGFL2
TRPV4	Transient Receptor Potential Cation Channel Subfamily V Member 4	Protein Coding	Q9HBA0	55	GC12M109783	4.56659	https://www.genecards.org/cgi-bin/carddisp.pl?gene=TRPV4
LAMA2	Laminin Subunit Alpha 2	Protein Coding	P24043	51	GC06P128863	4.56638	https://www.genecards.org/cgi-bin/carddisp.pl?gene=LAMA2
KCNT1	Potassium Sodium-Activated Channel Subfamily T Member 1	Protein Coding	Q5JUK3	49	GC09P135702	4.56527	https://www.genecards.org/cgi-bin/carddisp.pl?gene=KCNT1
FOSL1	FOS Like 1, AP-1 Transcription Factor Subunit	Protein Coding	P15407	52	GC11M109271	4.56129	https://www.genecards.org/cgi-bin/carddisp.pl?gene=FOSL1
POC1A	POC1 Centriolar Protein A	Protein Coding	Q8NBT0	45	GC03M052593	4.55907	https://www.genecards.org/cgi-bin/carddisp.pl?gene=POC1A
RAB27A	RAB27A, Member RAS Oncogene Family	Protein Coding	P51159	54	GC15M055202	4.55887	https://www.genecards.org/cgi-bin/carddisp.pl?gene=RAB27A
TRAF4	TNF Receptor Associated Factor 4	Protein Coding	Q9BUZ4	49	GC17P076353	4.55743	https://www.genecards.org/cgi-bin/carddisp.pl?gene=TRAF4
RAB8A	RAB8A, Member RAS Oncogene Family	Protein Coding	P61006	46	GC19P016111	4.55387	https://www.genecards.org/cgi-bin/carddisp.pl?gene=RAB8A
VHL	Von Hippel-Lindau Tumor Suppressor	Protein Coding	P40337	54	GC03P014626	4.55098	https://www.genecards.org/cgi-bin/carddisp.pl?gene=VHL
ATP2B1	ATPase Plasma Membrane Ca2+ Transporting 1	Protein Coding	P20020	52	GC12M089588	4.55064	https://www.genecards.org/cgi-bin/carddisp.pl?gene=ATP2B1
FGF8	Fibroblast Growth Factor 8	Protein Coding	P55075	54	GC10M101770	4.54895	https://www.genecards.org/cgi-bin/carddisp.pl?gene=FGF8
NANOG	Nanog Homeobox	Protein Coding	Q9H9S0	44	GC12P007787	4.54815	https://www.genecards.org/cgi-bin/carddisp.pl?gene=NANOG
COL4A5	Collagen Type IV Alpha 5 Chain	Protein Coding	P29400	51	GC0XP108439	4.54739	https://www.genecards.org/cgi-bin/carddisp.pl?gene=COL4A5
TUBA1A	Tubulin Alpha 1a	Protein Coding	Q71U36	56	GC12M049184	4.54578	https://www.genecards.org/cgi-bin/carddisp.pl?gene=TUBA1A
AGL	Amylo-Alpha-1, 6-Glucosidase, 4-Alpha-Glucanotransferase	Protein Coding	P35573	53	GC01P099850	4.54169	https://www.genecards.org/cgi-bin/carddisp.pl?gene=AGL
MSH3	MutS Homolog 3	Protein Coding	P20585	50	GC05P080654	4.53608	https://www.genecards.org/cgi-bin/carddisp.pl?gene=MSH3
TGFBR1	Transforming Growth Factor Beta Receptor 1	Protein Coding	P36897	61	GC09P099104	4.5355	https://www.genecards.org/cgi-bin/carddisp.pl?gene=TGFBR1
SLC9A1	Solute Carrier Family 9 Member A1	Protein Coding	P19634	57	GC01M029374	4.53306	https://www.genecards.org/cgi-bin/carddisp.pl?gene=SLC9A1
LGR5	Leucine Rich Repeat Containing G Protein-Coupled Receptor 5	Protein Coding	O75473	50	GC12P071439	4.53035	https://www.genecards.org/cgi-bin/carddisp.pl?gene=LGR5
CSK	C-Terminal Src Kinase	Protein Coding	P41240	54	GC15P074782	4.52808	https://www.genecards.org/cgi-bin/carddisp.pl?gene=CSK
YIPF5	Yip1 Domain Family Member 5	Protein Coding	Q969M3	45	GC05M144158	4.52742	https://www.genecards.org/cgi-bin/carddisp.pl?gene=YIPF5
HACD3	3-Hydroxyacyl-CoA Dehydratase 3	Protein Coding	Q9P035	43	GC15P065530	4.52527	https://www.genecards.org/cgi-bin/carddisp.pl?gene=HACD3
PRKG1	Protein Kinase CGMP-Dependent 1	Protein Coding	Q13976	57	GC10P050991	4.524	https://www.genecards.org/cgi-bin/carddisp.pl?gene=PRKG1
IL2RB	Interleukin 2 Receptor Subunit Beta	Protein Coding	P14784	57	GC22M068173	4.51962	https://www.genecards.org/cgi-bin/carddisp.pl?gene=IL2RB
TP63	Tumor Protein P63	Protein Coding	Q9H3D4	53	GC03P189598	4.51727	https://www.genecards.org/cgi-bin/carddisp.pl?gene=TP63
CCN6	Cellular Communication Network Factor 6	Protein Coding	O95389	48	GC06P112053	4.50923	https://www.genecards.org/cgi-bin/carddisp.pl?gene=CCN6
SCNN1B	Sodium Channel Epithelial 1 Subunit Beta	Protein Coding	P51168	55	GC16P023278	4.50923	https://www.genecards.org/cgi-bin/carddisp.pl?gene=SCNN1B
WNT1	Wnt Family Member 1	Protein Coding	P04628	54	GC12P050404	4.50614	https://www.genecards.org/cgi-bin/carddisp.pl?gene=WNT1
SLC6A3	Solute Carrier Family 6 Member 3	Protein Coding	Q01959	57	GC05M001392	4.50532	https://www.genecards.org/cgi-bin/carddisp.pl?gene=SLC6A3
MLNR	Motilin Receptor	Protein Coding	O43193	48	GC13P049220	4.50395	https://www.genecards.org/cgi-bin/carddisp.pl?gene=MLNR
CCND3	Cyclin D3	Protein Coding	P30281	53	GC06M041934	4.49938	https://www.genecards.org/cgi-bin/carddisp.pl?gene=CCND3
EXOC6	Exocyst Complex Component 6	Protein Coding	Q8TAG9	46	GC10P092826	4.4963	https://www.genecards.org/cgi-bin/carddisp.pl?gene=EXOC6
PLA2G2A	Phospholipase A2 Group IIA	Protein Coding	P14555	53	GC01M019975	4.49376	https://www.genecards.org/cgi-bin/carddisp.pl?gene=PLA2G2A
NEB	Nebulin	Protein Coding	P20929	47	GC02M151485	4.49348	https://www.genecards.org/cgi-bin/carddisp.pl?gene=NEB
S100A6	S100 Calcium Binding Protein A6	Protein Coding	P06703	49	GC01M156049	4.48901	https://www.genecards.org/cgi-bin/carddisp.pl?gene=S100A6
EPRS1	Glutamyl-Prolyl-TRNA Synthetase 1	Protein Coding	P07814	50	GC01M219969	4.48787	https://www.genecards.org/cgi-bin/carddisp.pl?gene=EPRS1
DDAH2	Dimethylarginine Dimethylaminohydrolase 2	Protein Coding	O95865	48	GC06M031727	4.48211	https://www.genecards.org/cgi-bin/carddisp.pl?gene=DDAH2
IDO1	Indoleamine 2,3-Dioxygenase 1	Protein Coding	P14902	53	GC08P039891	4.48005	https://www.genecards.org/cgi-bin/carddisp.pl?gene=IDO1
PDGFC	Platelet Derived Growth Factor C	Protein Coding	Q9NRA1	50	GC04M156760	4.47859	https://www.genecards.org/cgi-bin/carddisp.pl?gene=PDGFC
PPP1R3C	Protein Phosphatase 1 Regulatory Subunit 3C	Protein Coding	Q9UQK1	45	GC10M091628	4.47526	https://www.genecards.org/cgi-bin/carddisp.pl?gene=PPP1R3C
SPRY2	Sprouty RTK Signaling Antagonist 2	Protein Coding	O43597	53	GC13M080335	4.47283	https://www.genecards.org/cgi-bin/carddisp.pl?gene=SPRY2
IMPDH1	Inosine Monophosphate Dehydrogenase 1	Protein Coding	P20839	56	GC07M128392	4.47025	https://www.genecards.org/cgi-bin/carddisp.pl?gene=IMPDH1
LOC111365141	NOS2 5' Regulatory Region	Functional Element		4	GC17P027800	4.4667	https://www.genecards.org/cgi-bin/carddisp.pl?gene=LOC111365141
NAB2	NGFI-A Binding Protein 2	Protein Coding	Q15742	48	GC12P058182	4.4615	https://www.genecards.org/cgi-bin/carddisp.pl?gene=NAB2
NEK2	NIMA Related Kinase 2	Protein Coding	P51955	57	GC01M211658	4.4555	https://www.genecards.org/cgi-bin/carddisp.pl?gene=NEK2
METTL3	Methyltransferase 3, N6-Adenosine-Methyltransferase Complex Catalytic Subunit	Protein Coding	Q86U44	48	GC14M021498	4.45455	https://www.genecards.org/cgi-bin/carddisp.pl?gene=METTL3
PRRC2A	Proline Rich Coiled-Coil 2A	Protein Coding	P48634	42	GC06P104100	4.45399	https://www.genecards.org/cgi-bin/carddisp.pl?gene=PRRC2A
MYH6	Myosin Heavy Chain 6	Protein Coding	P13533	53	GC14M023381	4.45274	https://www.genecards.org/cgi-bin/carddisp.pl?gene=MYH6
RRAS	RAS Related	Protein Coding	P10301	49	GC19M049635	4.44574	https://www.genecards.org/cgi-bin/carddisp.pl?gene=RRAS
FTL	Ferritin Light Chain	Protein Coding	P02792	52	GC19P048965	4.44205	https://www.genecards.org/cgi-bin/carddisp.pl?gene=FTL
SLC39A14	Solute Carrier Family 39 Member 14	Protein Coding	Q15043	51	GC08P022367	4.44188	https://www.genecards.org/cgi-bin/carddisp.pl?gene=SLC39A14
PSIP1	PC4 And SRSF1 Interacting Protein 1	Protein Coding	O75475	46	GC09M015464	4.44092	https://www.genecards.org/cgi-bin/carddisp.pl?gene=PSIP1
TGIF1	TGFB Induced Factor Homeobox 1	Protein Coding	Q15583	53	GC18P003411	4.44004	https://www.genecards.org/cgi-bin/carddisp.pl?gene=TGIF1
SLC22A5	Solute Carrier Family 22 Member 5	Protein Coding	O76082	53	GC05P132369	4.43993	https://www.genecards.org/cgi-bin/carddisp.pl?gene=SLC22A5
IFT172	Intraflagellar Transport 172	Protein Coding	Q9UG01	47	GC02M028510	4.43799	https://www.genecards.org/cgi-bin/carddisp.pl?gene=IFT172
MAGED2	MAGE Family Member D2	Protein Coding	Q9UNF1	46	GC0XP054807	4.43341	https://www.genecards.org/cgi-bin/carddisp.pl?gene=MAGED2
PLA2G4A	Phospholipase A2 Group IVA	Protein Coding	P47712	54	GC01P186798	4.43301	https://www.genecards.org/cgi-bin/carddisp.pl?gene=PLA2G4A
RRM1	Ribonucleotide Reductase Catalytic Subunit M1	Protein Coding	P23921	56	GC11P004118	4.43295	https://www.genecards.org/cgi-bin/carddisp.pl?gene=RRM1
CEP104	Centrosomal Protein 104	Protein Coding	O60308	45	GC01M003812	4.4303	https://www.genecards.org/cgi-bin/carddisp.pl?gene=CEP104
FOXE1	Forkhead Box E1	Protein Coding	O00358	48	GC09P097853	4.4296	https://www.genecards.org/cgi-bin/carddisp.pl?gene=FOXE1
KCNJ2	Potassium Inwardly Rectifying Channel Subfamily J Member 2	Protein Coding	P63252	55	GC17P070168	4.42876	https://www.genecards.org/cgi-bin/carddisp.pl?gene=KCNJ2
PHB2	Prohibitin 2	Protein Coding	Q99623	49	GC12M006965	4.42469	https://www.genecards.org/cgi-bin/carddisp.pl?gene=PHB2
MT-ND6	Mitochondrially Encoded NADH:Ubiquinone Oxidoreductase Core Subunit 6	Protein Coding	P03923	37	GCMTM014151	4.42467	https://www.genecards.org/cgi-bin/carddisp.pl?gene=MT-ND6
PSEN1	Presenilin 1	Protein Coding	P49768	59	GC14P073136	4.42141	https://www.genecards.org/cgi-bin/carddisp.pl?gene=PSEN1
TOR1A	Torsin Family 1 Member A	Protein Coding	O14656	53	GC09M129812	4.41886	https://www.genecards.org/cgi-bin/carddisp.pl?gene=TOR1A
KTN1	Kinectin 1	Protein Coding	Q86UP2	48	GC14P055559	4.41673	https://www.genecards.org/cgi-bin/carddisp.pl?gene=KTN1
TPH1	Tryptophan Hydroxylase 1	Protein Coding	P17752	52	GC11M018040	4.41411	https://www.genecards.org/cgi-bin/carddisp.pl?gene=TPH1
ZNF318	Zinc Finger Protein 318	Protein Coding	Q5VUA4	44	GC06M081162	4.41181	https://www.genecards.org/cgi-bin/carddisp.pl?gene=ZNF318
TNFAIP3	TNF Alpha Induced Protein 3	Protein Coding	P21580	54	GC06P137866	4.41108	https://www.genecards.org/cgi-bin/carddisp.pl?gene=TNFAIP3
NPPC	Natriuretic Peptide C	Protein Coding	P23582	48	GC02M231921	4.40626	https://www.genecards.org/cgi-bin/carddisp.pl?gene=NPPC
TRPM6	Transient Receptor Potential Cation Channel Subfamily M Member 6	Protein Coding	Q9BX84	52	GC09M074725	4.40324	https://www.genecards.org/cgi-bin/carddisp.pl?gene=TRPM6
ARF3	ADP Ribosylation Factor 3	Protein Coding	P61204	48	GC12M050429	4.4015	https://www.genecards.org/cgi-bin/carddisp.pl?gene=ARF3
HBA2	Hemoglobin Subunit Alpha 2	Protein Coding	P69905	48	GC16P021339	4.40134	https://www.genecards.org/cgi-bin/carddisp.pl?gene=HBA2
SOCS6	Suppressor Of Cytokine Signaling 6	Protein Coding	O14544	47	GC18P070288	4.40088	https://www.genecards.org/cgi-bin/carddisp.pl?gene=SOCS6
NFKB2	Nuclear Factor Kappa B Subunit 2	Protein Coding	Q00653	59	GC10P102394	4.40082	https://www.genecards.org/cgi-bin/carddisp.pl?gene=NFKB2
KLF7	KLF Transcription Factor 7	Protein Coding	O75840	46	GC02M207074	4.40068	https://www.genecards.org/cgi-bin/carddisp.pl?gene=KLF7
TP53BP2	Tumor Protein P53 Binding Protein 2	Protein Coding	Q13625	47	GC01M223779	4.39869	https://www.genecards.org/cgi-bin/carddisp.pl?gene=TP53BP2
MAP1B	Microtubule Associated Protein 1B	Protein Coding	P46821	51	GC05P072107	4.39816	https://www.genecards.org/cgi-bin/carddisp.pl?gene=MAP1B
KCNA3	Potassium Voltage-Gated Channel Subfamily A Member 3	Protein Coding	P22001	50	GC01M110654	4.38664	https://www.genecards.org/cgi-bin/carddisp.pl?gene=KCNA3
ACTC1	Actin Alpha Cardiac Muscle 1	Protein Coding	P68032	51	GC15M034790	4.38331	https://www.genecards.org/cgi-bin/carddisp.pl?gene=ACTC1
RAPGEF4	Rap Guanine Nucleotide Exchange Factor 4	Protein Coding	Q8WZA2	49	GC02P172735	4.3791	https://www.genecards.org/cgi-bin/carddisp.pl?gene=RAPGEF4
FGF9	Fibroblast Growth Factor 9	Protein Coding	P31371	50	GC13P021671	4.37794	https://www.genecards.org/cgi-bin/carddisp.pl?gene=FGF9
PRSS3	Serine Protease 3	Protein Coding	P35030	50	GC09P033750	4.37781	https://www.genecards.org/cgi-bin/carddisp.pl?gene=PRSS3
CLTC	Clathrin Heavy Chain	Protein Coding	Q00610	53	GC17P059619	4.37681	https://www.genecards.org/cgi-bin/carddisp.pl?gene=CLTC
FGF10	Fibroblast Growth Factor 10	Protein Coding	O15520	53	GC05M044500	4.37549	https://www.genecards.org/cgi-bin/carddisp.pl?gene=FGF10
HELLS	Helicase, Lymphoid Specific	Protein Coding	Q9NRZ9	52	GC10P098635	4.37323	https://www.genecards.org/cgi-bin/carddisp.pl?gene=HELLS
IGHE	Immunoglobulin Heavy Constant Epsilon	Protein Coding	P01854	36	GC14M115495	4.3728	https://www.genecards.org/cgi-bin/carddisp.pl?gene=IGHE
JMJD1C	Jumonji Domain Containing 1C	Protein Coding	Q15652	49	GC10M063167	4.37059	https://www.genecards.org/cgi-bin/carddisp.pl?gene=JMJD1C
FSTL3	Follistatin Like 3	Protein Coding	O95633	46	GC19P000676	4.36892	https://www.genecards.org/cgi-bin/carddisp.pl?gene=FSTL3
GAL3ST1	Galactose-3-O-Sulfotransferase 1	Protein Coding	Q99999	45	GC22M030554	4.3645	https://www.genecards.org/cgi-bin/carddisp.pl?gene=GAL3ST1
SELENOP	Selenoprotein P	Protein Coding	P49908	42	GC05M042800	4.36296	https://www.genecards.org/cgi-bin/carddisp.pl?gene=SELENOP
BRD4	Bromodomain Containing 4	Protein Coding	O60885	54	GC19M015585	4.36256	https://www.genecards.org/cgi-bin/carddisp.pl?gene=BRD4
S100A8	S100 Calcium Binding Protein A8	Protein Coding	P05109	49	GC01M156024	4.36109	https://www.genecards.org/cgi-bin/carddisp.pl?gene=S100A8
PTPRJ	Protein Tyrosine Phosphatase Receptor Type J	Protein Coding	Q12913	55	GC11P048002	4.36069	https://www.genecards.org/cgi-bin/carddisp.pl?gene=PTPRJ
PRG2	Proteoglycan 2, Pro Eosinophil Major Basic Protein	Protein Coding	P13727	47	GC11M057386	4.35908	https://www.genecards.org/cgi-bin/carddisp.pl?gene=PRG2
AOMS1	Abdominal Obesity-Metabolic Syndrome QTL1	Genetic Locus		2	GC03U990183	4.35847	https://www.genecards.org/cgi-bin/carddisp.pl?gene=AOMS1
WNT5A	Wnt Family Member 5A	Protein Coding	P41221	58	GC03M055465	4.35571	https://www.genecards.org/cgi-bin/carddisp.pl?gene=WNT5A
INHBB	Inhibin Subunit Beta B	Protein Coding	P09529	48	GC02P126088	4.35506	https://www.genecards.org/cgi-bin/carddisp.pl?gene=INHBB
CISD2	CDGSH Iron Sulfur Domain 2	Protein Coding	Q8N5K1	48	GC04P102868	4.35364	https://www.genecards.org/cgi-bin/carddisp.pl?gene=CISD2
FKBP5	FKBP Prolyl Isomerase 5	Protein Coding	Q13451	55	GC06M081054	4.35339	https://www.genecards.org/cgi-bin/carddisp.pl?gene=FKBP5
PLCG2	Phospholipase C Gamma 2	Protein Coding	P16885	58	GC16P081773	4.35165	https://www.genecards.org/cgi-bin/carddisp.pl?gene=PLCG2
IMPDH2	Inosine Monophosphate Dehydrogenase 2	Protein Coding	P12268	55	GC03M052402	4.35083	https://www.genecards.org/cgi-bin/carddisp.pl?gene=IMPDH2
ERVW-1	Endogenous Retrovirus Group W Member 1, Envelope	Protein Coding	Q9UQF0	42	GC07M092468	4.34902	https://www.genecards.org/cgi-bin/carddisp.pl?gene=ERVW-1
NEFL	Neurofilament Light Chain	Protein Coding	P07196	52	GC08M024950	4.34902	https://www.genecards.org/cgi-bin/carddisp.pl?gene=NEFL
PEPD	Peptidase D	Protein Coding	P12955	52	GC19M033386	4.34891	https://www.genecards.org/cgi-bin/carddisp.pl?gene=PEPD
DSP	Desmoplakin	Protein Coding	P15924	57	GC06P007541	4.34857	https://www.genecards.org/cgi-bin/carddisp.pl?gene=DSP
TUNAR	TCL1 Upstream Neural Differentiation-Associated RNA	Protein Coding	A0A1B0GTB2	21	GC14P095876	4.34823	https://www.genecards.org/cgi-bin/carddisp.pl?gene=TUNAR
CRYAB	Crystallin Alpha B	Protein Coding	P02511	53	GC11M111908	4.33974	https://www.genecards.org/cgi-bin/carddisp.pl?gene=CRYAB
PRKACG	Protein Kinase CAMP-Activated Catalytic Subunit Gamma	Protein Coding	P22612	53	GC09M069722	4.33372	https://www.genecards.org/cgi-bin/carddisp.pl?gene=PRKACG
ABHD5	Abhydrolase Domain Containing 5, Lysophosphatidic Acid Acyltransferase	Protein Coding	Q8WTS1	52	GC03P043707	4.33316	https://www.genecards.org/cgi-bin/carddisp.pl?gene=ABHD5
UQCC2	Ubiquinol-Cytochrome C Reductase Complex Assembly Factor 2	Protein Coding	Q9BRT2	44	GC06M033694	4.33309	https://www.genecards.org/cgi-bin/carddisp.pl?gene=UQCC2
MERTK	MER Proto-Oncogene, Tyrosine Kinase	Protein Coding	Q12866	58	GC02P111898	4.32938	https://www.genecards.org/cgi-bin/carddisp.pl?gene=MERTK
UGT1A8	UDP Glucuronosyltransferase Family 1 Member A8	Protein Coding	Q9HAW9	44	GC02P233618	4.32782	https://www.genecards.org/cgi-bin/carddisp.pl?gene=UGT1A8
WWTR1	WW Domain Containing Transcription Regulator 1	Protein Coding	Q9GZV5	46	GC03M149517	4.32633	https://www.genecards.org/cgi-bin/carddisp.pl?gene=WWTR1
MBNL1	Muscleblind Like Splicing Regulator 1	Protein Coding	Q9NR56	46	GC03P152243	4.32268	https://www.genecards.org/cgi-bin/carddisp.pl?gene=MBNL1
TBK1	TANK Binding Kinase 1	Protein Coding	Q9UHD2	56	GC12P064451	4.32252	https://www.genecards.org/cgi-bin/carddisp.pl?gene=TBK1
IFNAR1	Interferon Alpha And Beta Receptor Subunit 1	Protein Coding	P17181	55	GC21P033324	4.32089	https://www.genecards.org/cgi-bin/carddisp.pl?gene=IFNAR1
ERFE	Erythroferrone	Protein Coding	Q4G0M1	38	GC02P238159	4.32078	https://www.genecards.org/cgi-bin/carddisp.pl?gene=ERFE
KAT2B	Lysine Acetyltransferase 2B	Protein Coding	Q92831	54	GC03P020044	4.31912	https://www.genecards.org/cgi-bin/carddisp.pl?gene=KAT2B
CD24	CD24 Molecule	Protein Coding	P25063	41	GC06M106969	4.31302	https://www.genecards.org/cgi-bin/carddisp.pl?gene=CD24
SNX19	Sorting Nexin 19	Protein Coding	Q92543	43	GC11M130868	4.31239	https://www.genecards.org/cgi-bin/carddisp.pl?gene=SNX19
CFL1	Cofilin 1	Protein Coding	P23528	53	GC11M065823	4.307	https://www.genecards.org/cgi-bin/carddisp.pl?gene=CFL1
CCDC92	Coiled-Coil Domain Containing 92	Protein Coding	Q53HC0	40	GC12M123918	4.30425	https://www.genecards.org/cgi-bin/carddisp.pl?gene=CCDC92
ROCK1	Rho Associated Coiled-Coil Containing Protein Kinase 1	Protein Coding	Q13464	56	GC18M020946	4.30089	https://www.genecards.org/cgi-bin/carddisp.pl?gene=ROCK1
ABCG5	ATP Binding Cassette Subfamily G Member 5	Protein Coding	Q9H222	52	GC02M043806	4.29915	https://www.genecards.org/cgi-bin/carddisp.pl?gene=ABCG5
POSTN	Periostin	Protein Coding	Q15063	49	GC13M037562	4.2987	https://www.genecards.org/cgi-bin/carddisp.pl?gene=POSTN
SOX4	SRY-Box Transcription Factor 4	Protein Coding	Q06945	50	GC06P021593	4.29797	https://www.genecards.org/cgi-bin/carddisp.pl?gene=SOX4
TEK	TEK Receptor Tyrosine Kinase	Protein Coding	Q02763	58	GC09P027109	4.29424	https://www.genecards.org/cgi-bin/carddisp.pl?gene=TEK
UBC	Ubiquitin C	Protein Coding	P0CG48	50	GC12M124911	4.29384	https://www.genecards.org/cgi-bin/carddisp.pl?gene=UBC
STS	Steroid Sulfatase	Protein Coding	P08842	53	GC0XP007146	4.28901	https://www.genecards.org/cgi-bin/carddisp.pl?gene=STS
PPP1R1B	Protein Phosphatase 1 Regulatory Inhibitor Subunit 1B	Protein Coding	Q9UD71	49	GC17P039626	4.28886	https://www.genecards.org/cgi-bin/carddisp.pl?gene=PPP1R1B
RHO	Rhodopsin	Protein Coding	P08100	54	GC03P136173	4.28649	https://www.genecards.org/cgi-bin/carddisp.pl?gene=RHO
HPSE	Heparanase	Protein Coding	Q9Y251	51	GC04M083292	4.28501	https://www.genecards.org/cgi-bin/carddisp.pl?gene=HPSE
MAP1LC3A	Microtubule Associated Protein 1 Light Chain 3 Alpha	Protein Coding	Q9H492	47	GC20P034546	4.28436	https://www.genecards.org/cgi-bin/carddisp.pl?gene=MAP1LC3A
HYOU1	Hypoxia Up-Regulated 1	Protein Coding	Q9Y4L1	52	GC11M119400	4.28365	https://www.genecards.org/cgi-bin/carddisp.pl?gene=HYOU1
HNRNPK	Heterogeneous Nuclear Ribonucleoprotein K	Protein Coding	P61978	52	GC09M102850	4.27895	https://www.genecards.org/cgi-bin/carddisp.pl?gene=HNRNPK
MECOM	MDS1 And EVI1 Complex Locus	Protein Coding	Q03112	54	GC03M169083	4.27841	https://www.genecards.org/cgi-bin/carddisp.pl?gene=MECOM
SF3B1	Splicing Factor 3b Subunit 1	Protein Coding	O75533	52	GC02M197453	4.27787	https://www.genecards.org/cgi-bin/carddisp.pl?gene=SF3B1
DGKZ	Diacylglycerol Kinase Zeta	Protein Coding	Q13574	48	GC11P046332	4.27554	https://www.genecards.org/cgi-bin/carddisp.pl?gene=DGKZ
SMC3	Structural Maintenance Of Chromosomes 3	Protein Coding	Q9UQE7	54	GC10P110567	4.2732	https://www.genecards.org/cgi-bin/carddisp.pl?gene=SMC3
FHL1	Four And A Half LIM Domains 1	Protein Coding	Q13642	52	GC0XP136146	4.27053	https://www.genecards.org/cgi-bin/carddisp.pl?gene=FHL1
EPHA5	EPH Receptor A5	Protein Coding	P54756	53	GC04M065319	4.27038	https://www.genecards.org/cgi-bin/carddisp.pl?gene=EPHA5
EHD1	EH Domain Containing 1	Protein Coding	Q9H4M9	47	GC11M109194	4.26988	https://www.genecards.org/cgi-bin/carddisp.pl?gene=EHD1
TCF7	Transcription Factor 7	Protein Coding	P36402	49	GC05P134115	4.26962	https://www.genecards.org/cgi-bin/carddisp.pl?gene=TCF7
FGF14	Fibroblast Growth Factor 14	Protein Coding	Q92915	50	GC13M101710	4.26895	https://www.genecards.org/cgi-bin/carddisp.pl?gene=FGF14
PRMT1	Protein Arginine Methyltransferase 1	Protein Coding	Q99873	56	GC19P049675	4.26556	https://www.genecards.org/cgi-bin/carddisp.pl?gene=PRMT1
RPS3	Ribosomal Protein S3	Protein Coding	P23396	50	GC11P079380	4.26472	https://www.genecards.org/cgi-bin/carddisp.pl?gene=RPS3
ABCC9	ATP Binding Cassette Subfamily C Member 9	Protein Coding	O60706	52	GC12M021797	4.26374	https://www.genecards.org/cgi-bin/carddisp.pl?gene=ABCC9
MYBL2	MYB Proto-Oncogene Like 2	Protein Coding	P10244	49	GC20P043667	4.26309	https://www.genecards.org/cgi-bin/carddisp.pl?gene=MYBL2
SLC22A18	Solute Carrier Family 22 Member 18	Protein Coding	Q96BI1	50	GC11P002899	4.26234	https://www.genecards.org/cgi-bin/carddisp.pl?gene=SLC22A18
MCU	Mitochondrial Calcium Uniporter	Protein Coding	Q8NE86	45	GC10P072692	4.26152	https://www.genecards.org/cgi-bin/carddisp.pl?gene=MCU
SLC34A3	Solute Carrier Family 34 Member 3	Protein Coding	Q8N130	50	GC09P137406	4.26007	https://www.genecards.org/cgi-bin/carddisp.pl?gene=SLC34A3
SPTBN2	Spectrin Beta, Non-Erythrocytic 2	Protein Coding	O15020	49	GC11M109329	4.25967	https://www.genecards.org/cgi-bin/carddisp.pl?gene=SPTBN2
PMAIP1	Phorbol-12-Myristate-13-Acetate-Induced Protein 1	Protein Coding	Q13794	45	GC18P059899	4.25811	https://www.genecards.org/cgi-bin/carddisp.pl?gene=PMAIP1
SOAT1	Sterol O-Acyltransferase 1	Protein Coding	P35610	50	GC01P179262	4.25675	https://www.genecards.org/cgi-bin/carddisp.pl?gene=SOAT1
ATP1A2	ATPase Na+/K+ Transporting Subunit Alpha 2	Protein Coding	P50993	55	GC01P160115	4.25584	https://www.genecards.org/cgi-bin/carddisp.pl?gene=ATP1A2
MMP12	Matrix Metallopeptidase 12	Protein Coding	P39900	52	GC11M102862	4.25443	https://www.genecards.org/cgi-bin/carddisp.pl?gene=MMP12
OSM	Oncostatin M	Protein Coding	P13725	50	GC22M030262	4.25335	https://www.genecards.org/cgi-bin/carddisp.pl?gene=OSM
ATP2A2	ATPase Sarcoplasmic/Endoplasmic Reticulum Ca2+ Transporting 2	Protein Coding	P16615	58	GC12P110280	4.25275	https://www.genecards.org/cgi-bin/carddisp.pl?gene=ATP2A2
DYRK1A	Dual Specificity Tyrosine Phosphorylation Regulated Kinase 1A	Protein Coding	Q13627	57	GC21P037365	4.25208	https://www.genecards.org/cgi-bin/carddisp.pl?gene=DYRK1A
FMR1	Fragile X Messenger Ribonucleoprotein 1	Protein Coding	Q06787	51	GC0XP147968	4.25102	https://www.genecards.org/cgi-bin/carddisp.pl?gene=FMR1
DDR2	Discoidin Domain Receptor Tyrosine Kinase 2	Protein Coding	Q16832	58	GC01P162631	4.2481	https://www.genecards.org/cgi-bin/carddisp.pl?gene=DDR2
FGF3	Fibroblast Growth Factor 3	Protein Coding	P11487	52	GC11M109433	4.24775	https://www.genecards.org/cgi-bin/carddisp.pl?gene=FGF3
SLC30A1	Solute Carrier Family 30 Member 1	Protein Coding	Q9Y6M5	46	GC01M211571	4.24705	https://www.genecards.org/cgi-bin/carddisp.pl?gene=SLC30A1
LMX1B	LIM Homeobox Transcription Factor 1 Beta	Protein Coding	O60663	50	GC09P126614	4.24488	https://www.genecards.org/cgi-bin/carddisp.pl?gene=LMX1B
SLC30A5	Solute Carrier Family 30 Member 5	Protein Coding	Q8TAD4	46	GC05P069093	4.24261	https://www.genecards.org/cgi-bin/carddisp.pl?gene=SLC30A5
MSH6	MutS Homolog 6	Protein Coding	P52701	56	GC02P047695	4.24106	https://www.genecards.org/cgi-bin/carddisp.pl?gene=MSH6
DNMT3B	DNA Methyltransferase 3 Beta	Protein Coding	Q9UBC3	57	GC20P032762	4.23875	https://www.genecards.org/cgi-bin/carddisp.pl?gene=DNMT3B
TP53BP1	Tumor Protein P53 Binding Protein 1	Protein Coding	Q12888	50	GC15M043403	4.23857	https://www.genecards.org/cgi-bin/carddisp.pl?gene=TP53BP1
PDIA3	Protein Disulfide Isomerase Family A Member 3	Protein Coding	P30101	50	GC15P043746	4.23441	https://www.genecards.org/cgi-bin/carddisp.pl?gene=PDIA3
RAC2	Rac Family Small GTPase 2	Protein Coding	P15153	58	GC22M068176	4.23432	https://www.genecards.org/cgi-bin/carddisp.pl?gene=RAC2
MSBP2	Minisatellite Binding Protein 2	Protein Coding		5	GC00U990214	4.23421	https://www.genecards.org/cgi-bin/carddisp.pl?gene=MSBP2
NT5C2	5'-Nucleotidase, Cytosolic II	Protein Coding	P49902	53	GC10M103088	4.23073	https://www.genecards.org/cgi-bin/carddisp.pl?gene=NT5C2
PRSS2	Serine Protease 2	Protein Coding	P07478	45	GC07P152169	4.22476	https://www.genecards.org/cgi-bin/carddisp.pl?gene=PRSS2
HNRNPA1	Heterogeneous Nuclear Ribonucleoprotein A1	Protein Coding	P09651	54	GC12P054280	4.22403	https://www.genecards.org/cgi-bin/carddisp.pl?gene=HNRNPA1
FAM20C	FAM20C Golgi Associated Secretory Pathway Kinase	Protein Coding	Q8IXL6	52	GC07P000192	4.21626	https://www.genecards.org/cgi-bin/carddisp.pl?gene=FAM20C
PASK	PAS Domain Containing Serine/Threonine Kinase	Protein Coding	Q96RG2	49	GC02M241106	4.21582	https://www.genecards.org/cgi-bin/carddisp.pl?gene=PASK
ADCYAP1R1	ADCYAP Receptor Type I	Protein Coding	P41586	52	GC07P031058	4.21575	https://www.genecards.org/cgi-bin/carddisp.pl?gene=ADCYAP1R1
ATP6V1A	ATPase H+ Transporting V1 Subunit A	Protein Coding	P38606	52	GC03P113747	4.21439	https://www.genecards.org/cgi-bin/carddisp.pl?gene=ATP6V1A
LRP6	LDL Receptor Related Protein 6	Protein Coding	O75581	54	GC12M024943	4.20865	https://www.genecards.org/cgi-bin/carddisp.pl?gene=LRP6
LMBRD1	LMBR1 Domain Containing 1	Protein Coding	Q9NUN5	47	GC06M081428	4.20399	https://www.genecards.org/cgi-bin/carddisp.pl?gene=LMBRD1
GBE1	1,4-Alpha-Glucan Branching Enzyme 1	Protein Coding	Q04446	50	GC03M081489	4.20178	https://www.genecards.org/cgi-bin/carddisp.pl?gene=GBE1
DDIT4	DNA Damage Inducible Transcript 4	Protein Coding	Q9NX09	48	GC10P072273	4.19802	https://www.genecards.org/cgi-bin/carddisp.pl?gene=DDIT4
MPI	Mannose Phosphate Isomerase	Protein Coding	P34949	50	GC15P074890	4.19673	https://www.genecards.org/cgi-bin/carddisp.pl?gene=MPI
F2RL1	F2R Like Trypsin Receptor 1	Protein Coding	P55085	50	GC05P076818	4.19513	https://www.genecards.org/cgi-bin/carddisp.pl?gene=F2RL1
CLCN5	Chloride Voltage-Gated Channel 5	Protein Coding	P51795	51	GC0XP049922	4.19345	https://www.genecards.org/cgi-bin/carddisp.pl?gene=CLCN5
AIMP1	Aminoacyl TRNA Synthetase Complex Interacting Multifunctional Protein 1	Protein Coding	Q12904	52	GC04P106315	4.19278	https://www.genecards.org/cgi-bin/carddisp.pl?gene=AIMP1
ANK1	Ankyrin 1	Protein Coding	P16157	52	GC08M041653	4.19246	https://www.genecards.org/cgi-bin/carddisp.pl?gene=ANK1
PRDX6	Peroxiredoxin 6	Protein Coding	P30041	53	GC01P173477	4.19165	https://www.genecards.org/cgi-bin/carddisp.pl?gene=PRDX6
SIRT2	Sirtuin 2	Protein Coding	Q8IXJ6	54	GC19M038878	4.19043	https://www.genecards.org/cgi-bin/carddisp.pl?gene=SIRT2
PEBP1	Phosphatidylethanolamine Binding Protein 1	Protein Coding	P30086	53	GC12P118137	4.18929	https://www.genecards.org/cgi-bin/carddisp.pl?gene=PEBP1
IL1RAPL2	Interleukin 1 Receptor Accessory Protein Like 2	Protein Coding	Q9NP60	46	GC0XP104566	4.18833	https://www.genecards.org/cgi-bin/carddisp.pl?gene=IL1RAPL2
EWSR1	EWS RNA Binding Protein 1	Protein Coding	Q01844	52	GC22P052150	4.18678	https://www.genecards.org/cgi-bin/carddisp.pl?gene=EWSR1
PDE11A	Phosphodiesterase 11A	Protein Coding	Q9HCR9	52	GC02M177624	4.18674	https://www.genecards.org/cgi-bin/carddisp.pl?gene=PDE11A
FGR	FGR Proto-Oncogene, Src Family Tyrosine Kinase	Protein Coding	P09769	54	GC01M029410	4.18505	https://www.genecards.org/cgi-bin/carddisp.pl?gene=FGR
DNM1L	Dynamin 1 Like	Protein Coding	O00429	55	GC12P032679	4.18291	https://www.genecards.org/cgi-bin/carddisp.pl?gene=DNM1L
AQP1	Aquaporin 1 (Colton Blood Group)	Protein Coding	P29972	53	GC07P030911	4.1829	https://www.genecards.org/cgi-bin/carddisp.pl?gene=AQP1
APOD	Apolipoprotein D	Protein Coding	P05090	49	GC03M195568	4.18135	https://www.genecards.org/cgi-bin/carddisp.pl?gene=APOD
CPA6	Carboxypeptidase A6	Protein Coding	Q8N4T0	50	GC08M067422	4.18127	https://www.genecards.org/cgi-bin/carddisp.pl?gene=CPA6
LOC111674475	CFTR Intron 11 Enhancer	Functional Element		4	GC07P117587	4.18097	https://www.genecards.org/cgi-bin/carddisp.pl?gene=LOC111674475
MT-ND4	Mitochondrially Encoded NADH:Ubiquinone Oxidoreductase Core Subunit 4	Protein Coding	P03905	38	GCMTP010762	4.17781	https://www.genecards.org/cgi-bin/carddisp.pl?gene=MT-ND4
PRPF6	Pre-MRNA Processing Factor 6	Protein Coding	O94906	48	GC20P063981	4.17615	https://www.genecards.org/cgi-bin/carddisp.pl?gene=PRPF6
C2CD4A	C2 Calcium Dependent Domain Containing 4A	Protein Coding	Q8NCU7	37	GC15P062066	4.17465	https://www.genecards.org/cgi-bin/carddisp.pl?gene=C2CD4A
LCK	LCK Proto-Oncogene, Src Family Tyrosine Kinase	Protein Coding	P06239	59	GC01P032251	4.17315	https://www.genecards.org/cgi-bin/carddisp.pl?gene=LCK
SFRP1	Secreted Frizzled Related Protein 1	Protein Coding	Q8N474	50	GC08M041262	4.17184	https://www.genecards.org/cgi-bin/carddisp.pl?gene=SFRP1
EPAS1	Endothelial PAS Domain Protein 1	Protein Coding	Q99814	57	GC02P046293	4.16977	https://www.genecards.org/cgi-bin/carddisp.pl?gene=EPAS1
MAP4K4	Mitogen-Activated Protein Kinase Kinase Kinase Kinase 4	Protein Coding	O95819	54	GC02P101696	4.16571	https://www.genecards.org/cgi-bin/carddisp.pl?gene=MAP4K4
ITGA2	Integrin Subunit Alpha 2	Protein Coding	P17301	53	GC05P052989	4.16393	https://www.genecards.org/cgi-bin/carddisp.pl?gene=ITGA2
RAD51C	RAD51 Paralog C	Protein Coding	O43502	50	GC17P058692	4.16374	https://www.genecards.org/cgi-bin/carddisp.pl?gene=RAD51C
OPA1	OPA1 Mitochondrial Dynamin Like GTPase	Protein Coding	O60313	51	GC03P193594	4.16208	https://www.genecards.org/cgi-bin/carddisp.pl?gene=OPA1
CD68	CD68 Molecule	Protein Coding	P34810	46	GC17P007579	4.16057	https://www.genecards.org/cgi-bin/carddisp.pl?gene=CD68
CCND2	Cyclin D2	Protein Coding	P30279	55	GC12P028136	4.15647	https://www.genecards.org/cgi-bin/carddisp.pl?gene=CCND2
F2RL2	Coagulation Factor II Thrombin Receptor Like 2	Protein Coding	O00254	47	GC05M076615	4.15643	https://www.genecards.org/cgi-bin/carddisp.pl?gene=F2RL2
BSND	Barttin CLCNK Type Accessory Subunit Beta	Protein Coding	Q8WZ55	46	GC01P054998	4.15361	https://www.genecards.org/cgi-bin/carddisp.pl?gene=BSND
TNRC6B	Trinucleotide Repeat Containing Adaptor 6B	Protein Coding	Q9UPQ9	46	GC22P040044	4.152	https://www.genecards.org/cgi-bin/carddisp.pl?gene=TNRC6B
SYK	Spleen Associated Tyrosine Kinase	Protein Coding	P43405	57	GC09P094897	4.15165	https://www.genecards.org/cgi-bin/carddisp.pl?gene=SYK
CRY2	Cryptochrome Circadian Regulator 2	Protein Coding	Q49AN0	46	GC11P046827	4.15152	https://www.genecards.org/cgi-bin/carddisp.pl?gene=CRY2
COL6A3	Collagen Type VI Alpha 3 Chain	Protein Coding	P12111	52	GC02M237324	4.1503	https://www.genecards.org/cgi-bin/carddisp.pl?gene=COL6A3
MLST8	MTOR Associated Protein, LST8 Homolog	Protein Coding	Q9BVC4	49	GC16P002204	4.14807	https://www.genecards.org/cgi-bin/carddisp.pl?gene=MLST8
DDB2	Damage Specific DNA Binding Protein 2	Protein Coding	Q92466	53	GC11P047237	4.14771	https://www.genecards.org/cgi-bin/carddisp.pl?gene=DDB2
BAG1	BAG Cochaperone 1	Protein Coding	Q99933	48	GC09M033245	4.14702	https://www.genecards.org/cgi-bin/carddisp.pl?gene=BAG1
RLBP1	Retinaldehyde Binding Protein 1	Protein Coding	P12271	50	GC15M089209	4.14436	https://www.genecards.org/cgi-bin/carddisp.pl?gene=RLBP1
PDSS1	Decaprenyl Diphosphate Synthase Subunit 1	Protein Coding	Q5T2R2	49	GC10P026697	4.14291	https://www.genecards.org/cgi-bin/carddisp.pl?gene=PDSS1
NLRP2	NLR Family Pyrin Domain Containing 2	Protein Coding	Q9NX02	49	GC19P054953	4.14269	https://www.genecards.org/cgi-bin/carddisp.pl?gene=NLRP2
SFTPD	Surfactant Protein D	Protein Coding	P35247	50	GC10M079937	4.1406	https://www.genecards.org/cgi-bin/carddisp.pl?gene=SFTPD
LIG1	DNA Ligase 1	Protein Coding	P18858	54	GC19M048115	4.13551	https://www.genecards.org/cgi-bin/carddisp.pl?gene=LIG1
ILF3	Interleukin Enhancer Binding Factor 3	Protein Coding	Q12906	45	GC19P011111	4.13491	https://www.genecards.org/cgi-bin/carddisp.pl?gene=ILF3
PRKAR2B	Protein Kinase CAMP-Dependent Type II Regulatory Subunit Beta	Protein Coding	P31323	50	GC07P107044	4.13458	https://www.genecards.org/cgi-bin/carddisp.pl?gene=PRKAR2B
CKM	Creatine Kinase, M-Type	Protein Coding	P06732	52	GC19M045306	4.13407	https://www.genecards.org/cgi-bin/carddisp.pl?gene=CKM
[truncated: 829 more rows]
